# Supplementary material for: SENP1 prevents steatohepatitis by suppressing RIPK1-driven apoptosis and inflammation
Source: Nat Commun. 2022 Nov 22;13:7153. doi: 10.1038/s41467-022-34993-0 (PMC9681887; doi:10.1038/s41467-022-34993-0)
Supplement: Supplementary file 4 — Source Data [file 41467_2022_34993_MOESM4_ESM.xlsx]

## Sheet: Fig. 1
Fig. 1a
No steatosis	Simple steatosis	NASH
1	0.871	0.594
0.927	0.836	0.626
0.828	0.78	0.56
1.051	0.796	0.432
0.782	0.956	0.513
0.923	0.814	0.39
	0.871	0.533
	0.669	0.541
	0.513	0.483
	0.606	0.721
	0.739	0.78
	0.566	0.541
	0.824
	0.574
	0.707
	0.636
	0.525
Fig. 1b			Fig. 1c
NAS	SENP1/Tubulin		ALT	SENP1/Tubulin	AST	SENP1/Tubulin
0	1		14.8	0.594	32.2	0.594
0	0.927		32	0.566	24	0.566
0	0.828		14.9	0.871	21.4	0.871
0	1.051		42	0.669	121	0.669
0	0.782		28	0.871	37	0.871
0	0.923		36.2	0.513	46.5	0.513
3	0.566		23	0.812	32	0.812
3	0.824		150	0.606	52	0.606
3	0.574		81	0.56	83	0.56
3	0.707		29	0.739	23	0.739
3	0.636		48	0.836	58	0.836
3	0.525		17	0.78	42	0.78
5	0.594		17	0.796	57.9	0.796
6	0.626		40	0.574	132	0.574
5	0.56		62	0.533	56	0.533
6	0.432		19	0.956	26	0.956
5	0.513		35	0.707	80	0.707
11	0.39		33	0.513	38	0.513
1	0.871		19	0.814	18	0.814
1	0.836		74	0.636	72	0.636
1	0.78		42	0.541	34	0.541
1	0.796		16	0.525	53	0.525
1	0.956		50	0.626	55	0.626
1	0.814		92.8	0.432	221.2	0.432
2	0.871		87	0.483	105	0.483
2	0.669		77	0.721	93	0.721
2	0.513		105	0.541	95	0.541
2	0.606		132	0.78	55	0.78
2	0.739		115	0.39	83	0.39
4	0.533		10	1	14	1
4	0.541		13	0.927	18	0.927
4	0.483		9	0.828	15	0.828
4	0.721		31	1.051	9	1.051
4	0.78		15	0.782	22	0.782
7	0.541		4	0.923	12	0.923
Fig. 1d
Senp1f/f	Senp1f/f;Alb-Cre	Senp1f/f;Alb-Cre;Ripk1D138N/D138N
2.3	1.1787	1.3912
2.2	1.8	2.1005
1.8	1.6842	1.1889
1.374	1.074	1.2136
1.1947	1.8834
1.5811
1.5165
2.1
1.5548
Fig. 1e
ALT			AST
Senp1f/f	Senp1f/f;Alb-Cre	Senp1f/f;Alb-Cre;Ripk1D138N/D138N	Senp1f/f	Senp1f/f;Alb-Cre	Senp1f/f;Alb-Cre;Ripk1D138N/D138N
58.02	101.183	46.563	181.992	447.243	111.964
58.557	78.804	104.945	149.859	470.257	119.633
64.023	198.817	45.781	138.254	604.944	232.785
58.962	237.405	35.635	137.861	556.47	223.649
66.013	107.376	28.4	240.608	306.996	167.458
40.694	140.678	59.639	231.916	240.799	217.644
60.485			224.932
51.83			232.817
Fig. 1f
Senp1f/f	Senp1f/f;Alb-Cre	Senp1f/f;Alb-Cre;Ripk1D138N/D138N
2	15	3
0	14	6
1	19	5
3	17	4
0	9	2
3	14	5
2
0
Fig. 1g
Senp1f/f	Senp1f/f;Alb-Cre	Senp1f/f;Alb-Cre;Ripk1D138N/D138N
0	14	0
1	10	0
0	6	0
1	16	0
0	10	0
2	12	0
0
0

## Sheet: Fig. 2
Fig. 2a
Senp1f/f	Senp1f/f;Alb-Cre	Senp1f/f;Alb-Cre;Ripk1D138N/D138N
4	12	4
3	16	7
5	13	2
3	11	6
2	13	6
2	14	2
1
4
Fig. 2c
Tnf			Il1a			Il1b
Senp1f/f	Senp1f/f;Alb-Cre	Senp1f/f;Alb-Cre;Ripk1D138N/D138N	Senp1f/f	Senp1f/f;Alb-Cre	Senp1f/f;Alb-Cre;Ripk1D138N/D138N	Senp1f/f	Senp1f/f;Alb-Cre	Senp1f/f;Alb-Cre;Ripk1D138N/D138N
1	4.317	1.574	1	2.498	2.172	1	2.426	0.609
2.213	5.581	1.254	1.516	2.676	1.777	1.844	2.54	0.733
1.403	5.063	2.135	0.967	2.294	0.429	1.936	1.995	1.178
1.015	5.011	1.97	0.822	2.853	0.781	1.273	2.262	0.416
1.72	3.088	0.914	1.098	2.02	0.511	0.788	1.586	0.548
1.088	9.962	1.512	1.415	2.072	0.945	1.296	1.311	0.758
1.331			2.566			1.652
1.41			0.824			0.999
Cxcl1			Ccl2			Ccl5
Senp1f/f	Senp1f/f;Alb-Cre	Senp1f/f;Alb-Cre;Ripk1D138N/D138N	Senp1f/f	Senp1f/f;Alb-Cre	Senp1f/f;Alb-Cre;Ripk1D138N/D138N	Senp1f/f	Senp1f/f;Alb-Cre	Senp1f/f;Alb-Cre;Ripk1D138N/D138N
1	26.743	2.663	1	2.733	1.501	1	5.638	1.591
1.251	10.432	2.811	1.144	1.926	1.442	1.204	7.179	2.235
2.036	68.216	7.191	0.625	3.763	1.162	0.494	4.624	1.512
2.638	23.028	1.804	0.887	2.741	1.011	1.143	5.852	1.391
1.03	6.277	2.219	0.574	3.004	1.783	1.344	12.986	1.663
1.275	9.265	5.608	1.421	3.484	1.569	1.627	11.131	1.192
0.855			1.648			2.22
0.828			0.735			2.494
Fig. 2d				Fig. 2e
Senp1f/f	Senp1f/f;Alb-Cre	Senp1f/f;Alb-Cre;Ripk1D138N/D138N		TG			TC
0.001	7.534	1.563		Senp1f/f	Senp1f/f;Alb-Cre	Senp1f/f;Alb-Cre;Ripk1D138N/D138N	Senp1f/f	Senp1f/f;Alb-Cre	Senp1f/f;Alb-Cre;Ripk1D138N/D138N
0.004	10.228	1.442		19.52	28.55	11.94	2.624	5.17	2.896
0.051	8.534	2.699		19.06	59	20.16	1.512	5.282	1.995
0.025	13.788	4.555		8.62	34.925	12.24	2.931	3.49	2.972
0.006	9.934	3.478		24.08	31.575	20.68	3.034	5.14	3.567
0.042	9.029	0.799		16.16	20.775	16.62	2.486	5.73	1.056
0.018
0.009
Fig. 2f
Senp1f/f	Senp1f/f;Alb-Cre	Senp1f/f;Alb-Cre;Ripk1D138N/D138N
0.23	3.01	1.25
0.11	2.16	1.08
0.09	2.88	0.98
0.47	4.32	1.02
1.01	2.93	0.55
0.04	2.34	0.53
0.33
0.06
Fig. 2g
	Senp1f/f								Senp1f/f;Alb-Cre						Senp1f/f;Alb-Cre;Ripk1D138N/D138N
Col3a1	1	1.057	0.979	1.328	2.875	2.395	1.187	1.286	1.94	2.058	7.461	2.814	2.027	8.196	1.33	1.032	1.983	1.624	1.7	1.394
Acta2	1	0.412	0.373	0.417	1.514	0.466	1.304	0.51	1.109	1.39	2.538	2.534	2.397	1.992	0.247	0.555	1.564	1.402	0.525	0.407
Ccnd1	1	2.293	0.678	1.153	2.42	0.883	1.223	2.911	10.032	6.22	15.951	5.158	2.489	10.525	3.068	2.093	2.624	2.335	0.9	1.187
Tgfb	1	1.188	0.875	0.781	2.354	1.418	0.552	0.698	2.396	2.39	1.902	2.39	2.643	5.5	0.868	1.316	0.442	1.029	0.653	1.417
Pdgfa	1	1.311	1.122	0.933	0.879	0.796	1.21	1.61	1.47	1.426	1.422	1.846	2.224	2.012	0.819	1.083	1.234	0.821	0.873	0.964
Timp1	1	2.124	0.768	0.473	1.489	0.918	1.206	2.468	6.466	8.926	4.098	17.399	2.478	15.925	1.396	2.019	2.066	5.369	1.296	2.211
Pdgfra	1	1.479	1.004	1.28	1.547	0.979	1.214	1.917	1.914	1.521	3.083	0.696	1.323	2.503	0.852	0.876	0.474	0.773	1.069	1.965
Pdgfb	1	1.883	0.842	0.43	0.549	0.597	1.235	1.287	2.07	0.802	1.115	1.423	2.108	3.763	0.959	1.936	0.526	1.052	0.787	0.81
Col1a1	1	0.977	0.692	0.508	1.317	0.801	1.279	1.349	4.376	4.141	1.529	2.937	3.341	2.243	1.135	0.445	0.836	0.587	1.083	1.996
Fig. 2h
Senp1f/f	Senp1f/f;Alb-Cre	Senp1f/f;Alb-Cre;Ripk1D138N/D138N
6.96	19.59	7.35
3.87	17.28	6.86
6.04	12.04	5.04
4.33	15.15	3.58
4.14	15.86	4.13

## Sheet: Fig. 3
Fig. 3a
	r1	r2
SENP1	-3.148	-4.613
SENP2	-0.272	0.026
SENP3	-0.456	-0.587
SENP5	-1.608	-1.195
SENP6	2.506	2.101
SENP8	1.715	1.69
PIAS1	2.576	2.702
PIAS3	-0.567	-1.573
PIAS4	1.128	0.444
SUMO1	-1.399	-1.656
SUMO2	-0.687	-0.676
SUMO3	2.243	2.986
CBX4	0.085	0.726
RANBP2	0.558	1.154
RIP1	3.118	3.567
Fig. 3b
Time (h)	WT			KD			WT+Nec-1s			KD+Nec-1s
0	1.7	1.5	-0.4	5.5	4.5	4.3	0.4	1.3	1.7	3.5	4.4	2.5
1	0.4	0.4	0.4	1.8	1.7	1.2	0.7	-0.2	1.1	1.6	2.3	2.6
2	-0.6	-0.1	0.1	1.7	1.4	2.3	1.2	0.2	1	1.2	1.4	1.2
3	1.7	1.6	1.9	3.4	2.7	2.4	1.2	0.7	0.7	0.9	1.8	1.2
4	2.4	2.1	2.7	4.6	3.4	3.3	1.6	1.2	2.6	1	1.1	1.9
5	1.9	1.9	2.7	4.9	3.3	4.2	1.3	1	1.6	1.2	1.2	1.5
6	2.7	2.1	2.8	7.1	4.6	4.9	1.7	1.8	2.3	1.4	1	2.7
7	2.2	2.3	2.4	6.2	4.7	4.7	1.5	0.7	2.2	1.5	1.5	2
8	2.4	2	3.1	7.4	5.2	6.1	1.3	0.3	2.3	1.6	2.3	2.5
9	2.5	1.9	3.4	8.7	5.9	7.5	1	1.3	1.9	2	2.7	3.3
10	2.9	1.8	4.6	9.7	6.7	8.7	1.1	0.8	2.1	1.9	3.1	3.1
11	2.5	2.6	5.3	10.9	7.8	9.1	1.1	0.8	2.6	3.3	3.2	4.3
12	2.7	2.9	5.8	11.5	9.3	11.6	1.8	1.8	2.8	3	4.4	4.2
13	3.5	2.5	7.5	13.3	10	13.9	1.9	1.8	3.9	5.1	3.9	5.7
14	3.5	2.9	6.9	14.2	11.5	14.1	2	2	3.4	4.8	4.6	5.4
15	3.4	2.9	7.4	14.9	12.6	16.4	1.4	2.3	3.8	5.2	4.9	6.8
16	4.2	4.9	8.5	17.1	14.3	16.4	1.3	2.3	4.1	6.4	5.6	7.7
17	4.5	3.7	9	18.9	15.4	19	1.9	2.4	4.3	6.2	5.8	7.5
18	3.7	4.2	8.4	20.1	16.6	19.9	1.9	1.9	4.6	7.2	6.7	9
19	5.2	5.5	7.9	22.8	17.9	22.6	2.5	2.3	4.6	7.2	7.1	9
20	5	5.6	8.6	24.9	19.3	24.1	2	1.9	5.4	8.5	6.9	9.5
21	6.2	6.2	8.5	26.5	23	26.4	1.8	2.9	6.7	9.4	8	10.2
22	6.9	6.8	8.8	28.8	24.5	30.4	2.6	3.2	5.9	9.3	7.9	10.7
23	5.8	6.5	9.7	32.4	26.8	31.4	1.9	3.3	6.8	9.3	8.7	11.1
24	7.2	8.1	8.9	35.3	30.7	35.9	3.1	2.8	6.8	10.4	9.3	11.1
Fig. 3c
Fig. 3d
Time (h)	Senp1f/f			Senp1f/f;Alb-Cre			Senp1f/f;Alb-Cre;Ripk1D138N/D138N
0	-5.1	-1.2	-2.3	-3.8	2.1	4.9	0.3	-4	-2
1	-2.9	-1.4	-0.6	-4.3	3.1	4	1.1	-2.4	-0.1
2	-1.8	-2	0.3	-3.1	3.7	4.4	2.8	-1.9	-0.5
3	-2.6	-2.8	2.6	1	6.2	3.9	1	-1.9	0.8
4	-2.3	-2.4	3.3	3.4	6.2	5.4	1.6	-1.8	-0.6
5	-2.6	-1.9	1.3	3.2	6.3	6.5	2.3	-1.2	-2.1
6	-2	-1.6	4.3	3.3	8.5	7.8	1.2	-1.8	-1.1
7	-3.7	-1.2	4	3.6	11.3	7	0.2	-2.5	-4.6
8	-2.7	-0.6	5.6	5.7	9.2	7.6	0.9	-2.2	-3.4
9	-3.2	-1.2	5.7	3.7	11.1	6.4	0	-2.4	-3.7
10	-0.9	0.6	5.8	6.4	12.1	6.9	1.5	-2.5	-3.5
11	-3	0.4	3	4.3	11.7	7.2	1.8	-1.1	-3
12	0.2	1	5.4	9.7	14.4	8.5	0.2	-1.6	-4.6
13	0.6	1.9	4.9	12.5	14.5	9.4	1.1	-1.9	-4.4
14	1.3	1.6	7.2	13.6	17.7	12.5	-1	-1	-4.1
15	2.3	3.3	7.4	12.8	17.3	12.1	-0.1	-1.5	-2.1
16	1.5	3.4	6.6	14.4	18.2	13.2	0.3	-0.9	-5
17	4.9	6.9	8.3	20.2	20.5	15.1	0.6	-0.2	-1.5
18	3.7	6.1	10.4	25	23.1	17.7	1.2	0.4	-2.4
19	5.4	7.2	10.4	26.2	23.2	18.5	0.6	0.7	-0.5
20	7	9	12.2	30.5	25.7	18.8	0.8	2	-1.6
21	10.1	11.3	11.9	34.3	27.5	21.7	1.1	0.7	-2.2
22	9.8	10.1	13.4	36.4	32.2	25.5	0.3	1.9	-1.3
23	11	12.2	16.7	38.3	36.7	28.4	1.5	1.9	-2.5
24	12.8	12.1	18.5	49.7	37.6	32.5	1.6	1.5	-1.9
Fig. 3e
Fig. 3h				Fig. 3i
Senp1+/+	Senp1-/-	Senp1-/-;Ripk1D138N/D138N		Senp1+/+	Senp1-/-	Senp1-/-;Ripk1D138N/D138N
1	17	2		2	45	12
6	28	6		1	62	6
4	31	2		2	36	18
1	15	4		0	25	4
0	11	4		2	33	12
2	24	9		2	27	11
3	12	5		1	35	8
2	15	7		0	49	7
Fig. 3j					Fig. 3l
	Senp1+/+	Senp1-/-	Senp1-/-;Ripk1D138N/D138N		Senp1+/+	Senp1-/-	Senp1-/-;Ripk1D138N/D138N
Il1a	1	2.753	1.089		1	1.671	0.776
	1.025	2.175	1.022		1.194	1.629	1.112
	0.949	1.355	1.798		0.979	2.028	0.973
	1	2.694	1.931		1	1.989	1.091
	1.053	5.538	1.596		1.128	2.357	0.986
	0.586	3.433	1.043		1.014	2.047	1.353
Il1b	1	120.447	22.501
	1.259	81.318	41.484
	0.4	178.403	81.176		Fig. 3n
	1	98.586	39.956		Response to endogenous stimulus	Response to hormone	Apoptotic process	Regulation of cell death	Receptor protein signaling pathway	Homeostatic process
	2.197	89.017	100.438		16.3809	11.6198	11.1574	9.60906	9.29585	6.70997
	1.654	146.993	59.637
Tnf	1	10.703	0.964
	0.752	9.458	1.041
	0.878	12.112	1.029
	1	21.084	4.389
	1.233	17.633	2.097
	0.639	16.906	3.336
Cxcl1	1	9.549	2.226
	0.606	8.85	3.072
	0.857	10.302	1.707
	1	6.903	4.891
	2.437	5.884	1.096
	1.563	12.096	2.182
Ccl2	1	42.891	2.048
	1.098	45.264	7.984
	1.417	47.768	9.102
	1	26.259	15.256
	1.519	34.388	3.678
	0.937	39.098	6.487
Ccl5	1	0.186	0.139
	0.766	0.249	0.218
	0.877	0.272	0.264
	1	0.263	0.251
	0.996	0.179	0.116
	1.145	0.154	0.213

## Sheet: Fig. 4
Fig. 4a
Fig. 4b
Fig. 4c
	R1	R2
HOIP	2.7116	2.27397
HOIL	2.35892	1.76915
IKKA	2.19527	2.11569
TAK1	1.85446	1.63832
SHARPIN	1.6863	2.35853
CYLD	1.65192	1.48829
RIPK1	1.42344	3.91623
TNFA	1.42225	1.48954
TRAF2	1.41807	1.99699
TAB2	1.37291	1.57169
RIPK3	1.32094	1.08434
CASP8	1.31763	1.13482
TAB1	1.31575	2.017
IKKB	0.959234	1.14484
MLKL	0.923566	1.19394
TRADD	0.510513	1.26421
CASP3	0.449555	0.868931
A20	0	0
SUMO2/3	1.42831	1.64068
TBK1	0.545743	0.856506
OTULIN	0	1.74815
Fig. 4d
Time (min)	A20
0	0.098	0.019	0.093	0.037	0.014	0.023
5	1	1	1	0.598	0.478	0.559
15	1.168	1.265	1.436	0.624	0.701	0.505
	SHARPIN
0	0.011	0.009	0.005	0.025	0.033	0.009
5	1	1	1	1.582	1.427	1.508
15	0.217	0.225	0.165	0.641	0.707	0.698
	HOIP
0	0.305	0.174	0.185	0.191	0.095	0.204
5	1	1	1	2.136	1.998	2.013
15	0.619	0.598	0.713	2.574	2.088	2.141
	TRADD
0	0.024	0.053	0.047	0.046	0.033	0.085
5	1	1	1	0.829	0.878	0.959
15	0.928	0.904	0.895	0.85	0.917	0.953
Fig. 4e
Fig. 4f

## Sheet: Fig. 5
Fig. 5a				Fig. 5b
	Student's T-test Difference senp1KD_WT	-logStudent's T-test q-value senp1KD_WT
sp|Q63932|MP2K2_MOUSE Dual specificity mitogen-activated protein kinase kinase 2 OS=Mus musculus OX=10090 GN=Map2k2 PE=1 SV=2	3.14823	1.36813
sp|P36993|PPM1B_MOUSE Protein phosphatase 1B OS=Mus musculus OX=10090 GN=Ppm1b PE=1 SV=1	3.14258	1.64589
sp|P14404|MECOM_MOUSE Histone-lysine N-methyltransferase MECOM OS=Mus musculus OX=10090 GN=Mecom PE=1 SV=2	2.92188	1.67094
sp|Q60855|RIPK1_MOUSE Receptor-interacting serine/threonine-protein kinase 1 OS=Mus musculus OX=10090 GN=Ripk1 PE=1 SV=1	2.78414	1.43573
sp|P99027|RLA2_MOUSE 60S acidic ribosomal protein P2 OS=Mus musculus OX=10090 GN=Rplp2 PE=1 SV=3	2.05294	1.60048
sp|Q04863|RELB_MOUSE Transcription factor RelB OS=Mus musculus OX=10090 GN=Relb PE=1 SV=2	2.01305	1.49237
sp|Q8BJ05|ZC3HE_MOUSE Zinc finger CCCH domain-containing protein 14 OS=Mus musculus OX=10090 GN=Zc3h14 PE=1 SV=1	1.82773	1.7167
sp|Q08509|EPS8_MOUSE Epidermal growth factor receptor kinase substrate 8 OS=Mus musculus OX=10090 GN=Eps8 PE=1 SV=2	1.76502	1.55897
sp|Q9R1B9|SLIT2_MOUSE Slit homolog 2 protein OS=Mus musculus OX=10090 GN=Slit2 PE=2 SV=2	1.74596	1.60612
sp|Q8BGD9|IF4B_MOUSE Eukaryotic translation initiation factor 4B OS=Mus musculus OX=10090 GN=Eif4b PE=1 SV=1	1.72666	1.77152
sp|P97496|SMRC1_MOUSE SWI/SNF complex subunit SMARCC1 OS=Mus musculus OX=10090 GN=Smarcc1 PE=1 SV=2	1.69505	1.50026
sp|Q9WTK5|NFKB2_MOUSE Nuclear factor NF-kappa-B p100 subunit OS=Mus musculus OX=10090 GN=Nfkb2 PE=1 SV=1	1.69501	1.72507
sp|Q8BN78|KAISO_MOUSE Transcriptional regulator Kaiso OS=Mus musculus OX=10090 GN=Zbtb33 PE=1 SV=1	1.66098	1.62362
sp|Q61687|ATRX_MOUSE Transcriptional regulator ATRX OS=Mus musculus OX=10090 GN=Atrx PE=1 SV=3	1.533	1.63857
sp|O54941|SMCE1_MOUSE SWI/SNF-related matrix-associated actin-dependent regulator of chromatin subfamily E member 1 OS=Mus musculus OX=10090 GN=Smarce1 PE=1 SV=1	1.52464	1.20761
sp|Q99KQ4|NAMPT_MOUSE Nicotinamide phosphoribosyltransferase OS=Mus musculus OX=10090 GN=Nampt PE=1 SV=1	1.50562	1.35297
sp|Q9EQC5|SCYL1_MOUSE N-terminal kinase-like protein OS=Mus musculus OX=10090 GN=Scyl1 PE=1 SV=1	1.46995	1.84164
sp|Q8CI61|BAG4_MOUSE BAG family molecular chaperone regulator 4 OS=Mus musculus OX=10090 GN=Bag4 PE=1 SV=2	1.41853	1.72668
sp|Q9JKS5|HABP4_MOUSE Intracellular hyaluronan-binding protein 4 OS=Mus musculus OX=10090 GN=Habp4 PE=1 SV=2	1.41778	1.5632
sp|B2RY56|RBM25_MOUSE RNA-binding protein 25 OS=Mus musculus OX=10090 GN=Rbm25 PE=1 SV=2	1.39289	1.53714
sp|Q61029|LAP2B_MOUSE Lamina-associated polypeptide 2, isoforms beta/delta/epsilon/gamma OS=Mus musculus OX=10090 GN=Tmpo PE=1 SV=4	1.29929	1.83367
sp|P19182|IFRD1_MOUSE Interferon-related developmental regulator 1 OS=Mus musculus OX=10090 GN=Ifrd1 PE=1 SV=2	1.28283	1.3837
sp|P30416|FKBP4_MOUSE Peptidyl-prolyl cis-trans isomerase FKBP4 OS=Mus musculus OX=10090 GN=Fkbp4 PE=1 SV=5	1.26476	1.39183
sp|Q91W96|APC4_MOUSE Anaphase-promoting complex subunit 4 OS=Mus musculus OX=10090 GN=Anapc4 PE=1 SV=1	1.1706	1.85236
sp|Q9EQS3|MYCBP_MOUSE c-Myc-binding protein OS=Mus musculus OX=10090 GN=Mycbp PE=1 SV=5	1.16204	1.30103
sp|Q8R326|PSPC1_MOUSE Paraspeckle component 1 OS=Mus musculus OX=10090 GN=Pspc1 PE=1 SV=1	1.1618	1.54507
sp|Q8BSQ9|PB1_MOUSE Protein polybromo-1 OS=Mus musculus OX=10090 GN=Pbrm1 PE=1 SV=4	1.16062	1.30928
sp|Q9CPN8|IF2B3_MOUSE Insulin-like growth factor 2 mRNA-binding protein 3 OS=Mus musculus OX=10090 GN=Igf2bp3 PE=1 SV=1	1.10896	1.81936		Fig. 5c
sp|Q6NV83|SR140_MOUSE U2 snRNP-associated SURP motif-containing protein OS=Mus musculus OX=10090 GN=U2surp PE=1 SV=3	1.08686	1.38558
sp|Q9R1C7|PR40A_MOUSE Pre-mRNA-processing factor 40 homolog A OS=Mus musculus OX=10090 GN=Prpf40a PE=1 SV=1	1.07992	1.66721
sp|Q61033|LAP2A_MOUSE Lamina-associated polypeptide 2, isoforms alpha/zeta OS=Mus musculus OX=10090 GN=Tmpo PE=1 SV=4	1.05715	1.76447
sp|P40201|CHD1_MOUSE Chromodomain-helicase-DNA-binding protein 1 OS=Mus musculus OX=10090 GN=Chd1 PE=1 SV=3	1.03225	1.32999
sp|Q99KG3|RBM10_MOUSE RNA-binding protein 10 OS=Mus musculus OX=10090 GN=Rbm10 PE=1 SV=1	0.991796	1.54159
sp|Q9D0R8|LSM12_MOUSE Protein LSM12 homolog OS=Mus musculus OX=10090 GN=Lsm12 PE=1 SV=1	0.981612	1.54615
sp|Q7TQH0|ATX2L_MOUSE Ataxin-2-like protein OS=Mus musculus OX=10090 GN=Atxn2l PE=1 SV=1	0.978849	1.74473
sp|A2AT37|RENT2_MOUSE Regulator of nonsense transcripts 2 OS=Mus musculus OX=10090 GN=Upf2 PE=1 SV=1	0.931042	1.63859
sp|P97863|NFIB_MOUSE Nuclear factor 1 B-type OS=Mus musculus OX=10090 GN=Nfib PE=1 SV=2	0.92477	1.36526
sp|Q01320|TOP2A_MOUSE DNA topoisomerase 2-alpha OS=Mus musculus OX=10090 GN=Top2a PE=1 SV=2	0.923765	1.40144
sp|Q9CSH3|RRP44_MOUSE Exosome complex exonuclease RRP44 OS=Mus musculus OX=10090 GN=Dis3 PE=1 SV=4	0.902091	1.33538
sp|Q64105|SPRE_MOUSE Sepiapterin reductase OS=Mus musculus OX=10090 GN=Spr PE=1 SV=1	0.89579	1.49905
sp|Q8BFW7|LPP_MOUSE Lipoma-preferred partner homolog OS=Mus musculus OX=10090 GN=Lpp PE=1 SV=1	0.88454	1.89279
sp|Q99JI6|RAP1B_MOUSE Ras-related protein Rap-1b OS=Mus musculus OX=10090 GN=Rap1b PE=1 SV=2;sp|P62835|RAP1A_MOUSE Ras-related protein Rap-1A OS=Mus musculus OX=10090 GN=Rap1a PE=1 SV=1	0.880276	1.36252
sp|Q8VCC9|SPON1_MOUSE Spondin-1 OS=Mus musculus OX=10090 GN=Spon1 PE=1 SV=1	0.877371	1.6349
sp|Q8K019|BCLF1_MOUSE Bcl-2-associated transcription factor 1 OS=Mus musculus OX=10090 GN=Bclaf1 PE=1 SV=2	0.868593	1.84618
sp|Q5F2E7|NUFP2_MOUSE Nuclear fragile X mental retardation-interacting protein 2 OS=Mus musculus OX=10090 GN=Nufip2 PE=1 SV=1	0.833912	1.83064
sp|P29341|PABP1_MOUSE Polyadenylate-binding protein 1 OS=Mus musculus OX=10090 GN=Pabpc1 PE=1 SV=2	0.800674	1.68674
sp|P12382|PFKAL_MOUSE ATP-dependent 6-phosphofructokinase, liver type OS=Mus musculus OX=10090 GN=Pfkl PE=1 SV=4	0.791265	1.64541
sp|Q62095|DDX3Y_MOUSE ATP-dependent RNA helicase DDX3Y OS=Mus musculus OX=10090 GN=Ddx3y PE=1 SV=2	0.777144	1.32757
sp|Q6P5D8|SMHD1_MOUSE Structural maintenance of chromosomes flexible hinge domain-containing protein 1 OS=Mus musculus OX=10090 GN=Smchd1 PE=1 SV=2	0.773814	1.75809
sp|Q6PDQ2|CHD4_MOUSE Chromodomain-helicase-DNA-binding protein 4 OS=Mus musculus OX=10090 GN=Chd4 PE=1 SV=1	0.729078	1.8037
sp|Q9Z2D8|MBD3_MOUSE Methyl-CpG-binding domain protein 3 OS=Mus musculus OX=10090 GN=Mbd3 PE=1 SV=1	0.728526	1.30672
sp|Q60972|RBBP4_MOUSE Histone-binding protein RBBP4 OS=Mus musculus OX=10090 GN=Rbbp4 PE=1 SV=5	0.725905	1.57508
sp|Q8CCP0|NEMF_MOUSE Nuclear export mediator factor Nemf OS=Mus musculus OX=10090 GN=Nemf PE=1 SV=2	0.687241	1.55215
sp|O88907|PIAS1_MOUSE E3 SUMO-protein ligase PIAS1 OS=Mus musculus OX=10090 GN=Pias1 PE=1 SV=2	0.68079	1.65455
sp|Q8BTI8|SRRM2_MOUSE Serine/arginine repetitive matrix protein 2 OS=Mus musculus OX=10090 GN=Srrm2 PE=1 SV=3	0.669836	1.61182
sp|Q99KP6|PRP19_MOUSE Pre-mRNA-processing factor 19 OS=Mus musculus OX=10090 GN=Prpf19 PE=1 SV=1	0.668965	1.38738
sp|P48678|LMNA_MOUSE Prelamin-A/C OS=Mus musculus OX=10090 GN=Lmna PE=1 SV=2	0.664232	1.70232
sp|Q6NVF9|CPSF6_MOUSE Cleavage and polyadenylation specificity factor subunit 6 OS=Mus musculus OX=10090 GN=Cpsf6 PE=1 SV=1	0.645861	1.31047
sp|Q9CQE8|RTRAF_MOUSE RNA transcription, translation and transport factor protein OS=Mus musculus OX=10090 GN=RTRAF PE=1 SV=1	0.645294	1.7106
sp|Q64213|SF01_MOUSE Splicing factor 1 OS=Mus musculus OX=10090 GN=Sf1 PE=1 SV=6	0.635643	1.5905
sp|Q6ZQ58|LARP1_MOUSE La-related protein 1 OS=Mus musculus OX=10090 GN=Larp1 PE=1 SV=3	0.630814	1.90234		Fig. 5d
sp|Q5XJE5|LEO1_MOUSE RNA polymerase-associated protein LEO1 OS=Mus musculus OX=10090 GN=Leo1 PE=1 SV=2	0.624926	1.67808
sp|Q91VR5|DDX1_MOUSE ATP-dependent RNA helicase DDX1 OS=Mus musculus OX=10090 GN=Ddx1 PE=1 SV=1	0.621293	1.58028
sp|P63017|HSP7C_MOUSE Heat shock cognate 71 kDa protein OS=Mus musculus OX=10090 GN=Hspa8 PE=1 SV=1	0.603563	1.63752
sp|Q62167|DDX3X_MOUSE ATP-dependent RNA helicase DDX3X OS=Mus musculus OX=10090 GN=Ddx3x PE=1 SV=3;sp|P16381|DDX3L_MOUSE Putative ATP-dependent RNA helicase Pl10 OS=Mus musculus OX=10090 GN=D1Pas1 PE=1 SV=1	0.598545	1.61203
sp|Q9ERU9|RBP2_MOUSE E3 SUMO-protein ligase RanBP2 OS=Mus musculus OX=10090 GN=Ranbp2 PE=1 SV=2	0.588146	1.32494
sp|B2RRE7|OTUD4_MOUSE OTU domain-containing protein 4 OS=Mus musculus OX=10090 GN=Otud4 PE=1 SV=1	0.585372	1.64589
sp|Q99020|ROAA_MOUSE Heterogeneous nuclear ribonucleoprotein A/B OS=Mus musculus OX=10090 GN=Hnrnpab PE=1 SV=1	0.567073	1.73451
sp|P49312|ROA1_MOUSE Heterogeneous nuclear ribonucleoprotein A1 OS=Mus musculus OX=10090 GN=Hnrnpa1 PE=1 SV=2	0.558399	1.38857
sp|Q922D8|C1TC_MOUSE C-1-tetrahydrofolate synthase, cytoplasmic OS=Mus musculus OX=10090 GN=Mthfd1 PE=1 SV=4	0.556747	1.38863
sp|P84089|ERH_MOUSE Enhancer of rudimentary homolog OS=Mus musculus OX=10090 GN=Erh PE=1 SV=1	0.54267	1.48315
sp|Q569Z6|TR150_MOUSE Thyroid hormone receptor-associated protein 3 OS=Mus musculus OX=10090 GN=Thrap3 PE=1 SV=1	0.542271	1.71871
sp|Q8R3N1|NOP14_MOUSE Nucleolar protein 14 OS=Mus musculus OX=10090 GN=Nop14 PE=1 SV=2	0.535298	1.31575
sp|P50580|PA2G4_MOUSE Proliferation-associated protein 2G4 OS=Mus musculus OX=10090 GN=Pa2g4 PE=1 SV=3	0.53157	1.39086
sp|Q6NZJ6|IF4G1_MOUSE Eukaryotic translation initiation factor 4 gamma 1 OS=Mus musculus OX=10090 GN=Eif4g1 PE=1 SV=1	0.501069	1.47948
sp|Q61103|REQU_MOUSE Zinc finger protein ubi-d4 OS=Mus musculus OX=10090 GN=Dpf2 PE=1 SV=1	0.470881	1.58691
sp|O89086|RBM3_MOUSE RNA-binding protein 3 OS=Mus musculus OX=10090 GN=Rbm3 PE=1 SV=1	0.447428	1.51808
sp|O54962|BAF_MOUSE Barrier-to-autointegration factor OS=Mus musculus OX=10090 GN=Banf1 PE=1 SV=1	0.44638	1.60013
sp|Q8VEM8|MPCP_MOUSE Phosphate carrier protein, mitochondrial OS=Mus musculus OX=10090 GN=Slc25a3 PE=1 SV=1	0.440707	1.38403
sp|Q8BHS3|RBM22_MOUSE Pre-mRNA-splicing factor RBM22 OS=Mus musculus OX=10090 GN=Rbm22 PE=1 SV=1	0.439992	1.32926
sp|P01633|KV5A1_MOUSE Ig kappa chain V19-17 OS=Mus musculus OX=10090 GN=Igk-V19-17 PE=1 SV=1	0.437706	1.61452
sp|Q62318|TIF1B_MOUSE Transcription intermediary factor 1-beta OS=Mus musculus OX=10090 GN=Trim28 PE=1 SV=3	0.437705	1.77106
sp|Q91VM5|RMXL1_MOUSE RNA binding motif protein, X-linked-like-1 OS=Mus musculus OX=10090 GN=Rbmxl1 PE=2 SV=1	0.420428	1.35947
sp|Q99LF4|RTCB_MOUSE RNA-splicing ligase RtcB homolog OS=Mus musculus OX=10090 GN=Rtcb PE=1 SV=1	0.415107	1.37942
sp|Q80VD1|FA98B_MOUSE Protein FAM98B OS=Mus musculus OX=10090 GN=Fam98b PE=1 SV=1	0.41058	1.78566
sp|O09131|GSTO1_MOUSE Glutathione S-transferase omega-1 OS=Mus musculus OX=10090 GN=Gsto1 PE=1 SV=2	0.399795	1.54048
	0.388077	1.74219
sp|P61514|RL37A_MOUSE 60S ribosomal protein L37a OS=Mus musculus OX=10090 GN=Rpl37a PE=1 SV=2	0.383905	1.29858
sp|Q3TJZ6|FA98A_MOUSE Protein FAM98A OS=Mus musculus OX=10090 GN=Fam98a PE=1 SV=1	0.370434	1.65878
sp|Q9Z1X4|ILF3_MOUSE Interleukin enhancer-binding factor 3 OS=Mus musculus OX=10090 GN=Ilf3 PE=1 SV=2	0.369647	1.546
sp|Q99PV0|PRP8_MOUSE Pre-mRNA-processing-splicing factor 8 OS=Mus musculus OX=10090 GN=Prpf8 PE=1 SV=2	0.358356	1.55469		Fig. 5e
sp|Q8CHY6|P66A_MOUSE Transcriptional repressor p66 alpha OS=Mus musculus OX=10090 GN=Gatad2a PE=1 SV=2	0.350574	1.34882
sp|Q6ZWX6|IF2A_MOUSE Eukaryotic translation initiation factor 2 subunit 1 OS=Mus musculus OX=10090 GN=Eif2s1 PE=1 SV=3	0.349429	1.39826
sp|P18528|HVM57_MOUSE Ig heavy chain V region 6.96 OS=Mus musculus OX=10090 PE=4 SV=1	0.316058	1.78365
sp|Q9CY58|PAIRB_MOUSE Plasminogen activator inhibitor 1 RNA-binding protein OS=Mus musculus OX=10090 GN=Serbp1 PE=1 SV=2	0.293015	1.41099
sp|Q6ZWY3|RS27L_MOUSE 40S ribosomal protein S27-like OS=Mus musculus OX=10090 GN=Rps27l PE=1 SV=3	0.278435	1.37724
sp|Q9CX86|ROA0_MOUSE Heterogeneous nuclear ribonucleoprotein A0 OS=Mus musculus OX=10090 GN=Hnrnpa0 PE=1 SV=1	0.262889	1.35277
sp|Q60668|HNRPD_MOUSE Heterogeneous nuclear ribonucleoprotein D0 OS=Mus musculus OX=10090 GN=Hnrnpd PE=1 SV=2	0.19382	1.69897
sp|Q80W00|PP1RA_MOUSE Serine/threonine-protein phosphatase 1 regulatory subunit 10 OS=Mus musculus OX=10090 GN=Ppp1r10 PE=1 SV=1	0.19006	1.38065
sp|Q8BG05|ROA3_MOUSE Heterogeneous nuclear ribonucleoprotein A3 OS=Mus musculus OX=10090 GN=Hnrnpa3 PE=1 SV=1	0.178384	1.36238
sp|Q7TPV4|MBB1A_MOUSE Myb-binding protein 1A OS=Mus musculus OX=10090 GN=Mybbp1a PE=1 SV=2	0.118894	1.5366
sp|P11276|FINC_MOUSE Fibronectin OS=Mus musculus OX=10090 GN=Fn1 PE=1 SV=4	-0.19993	1.3649
sp|P20029|BIP_MOUSE Endoplasmic reticulum chaperone BiP OS=Mus musculus OX=10090 GN=Hspa5 PE=1 SV=3	-0.20946	1.35158
sp|P48962|ADT1_MOUSE ADP/ATP translocase 1 OS=Mus musculus OX=10090 GN=Slc25a4 PE=1 SV=4	-0.2728	1.30143
sp|Q99JY9|ARP3_MOUSE Actin-related protein 3 OS=Mus musculus OX=10090 GN=Actr3 PE=1 SV=3	-0.28714	1.39382
sp|Q9WTI7|MYO1C_MOUSE Unconventional myosin-Ic OS=Mus musculus OX=10090 GN=Myo1c PE=1 SV=2	-0.28889	1.65214
sp|P16045|LEG1_MOUSE Galectin-1 OS=Mus musculus OX=10090 GN=Lgals1 PE=1 SV=3	-0.31152	1.69389
sp|Q9D0R2|SYTC_MOUSE Threonine--tRNA ligase 1, cytoplasmic OS=Mus musculus OX=10090 GN=Tars1 PE=1 SV=2	-0.3437	1.61465
sp|Q61553|FSCN1_MOUSE Fascin OS=Mus musculus OX=10090 GN=Fscn1 PE=1 SV=4	-0.38245	1.33269
sp|Q9CQM5|TXD17_MOUSE Thioredoxin domain-containing protein 17 OS=Mus musculus OX=10090 GN=Txndc17 PE=1 SV=1	-0.38513	1.49039
sp|Q3THE2|ML12B_MOUSE Myosin regulatory light chain 12B OS=Mus musculus OX=10090 GN=Myl12b PE=1 SV=2	-0.41841	1.35655
sp|Q9CRC8|LRC40_MOUSE Leucine-rich repeat-containing protein 40 OS=Mus musculus OX=10090 GN=Lrrc40 PE=1 SV=2	-0.4211	1.32726
sp|Q00612|G6PD1_MOUSE Glucose-6-phosphate 1-dehydrogenase X OS=Mus musculus OX=10090 GN=G6pdx PE=1 SV=3	-0.43979	1.39505
sp|Q8VDW0|DX39A_MOUSE ATP-dependent RNA helicase DDX39A OS=Mus musculus OX=10090 GN=Ddx39a PE=1 SV=1	-0.44101	1.48008
sp|Q9WV32|ARC1B_MOUSE Actin-related protein 2/3 complex subunit 1B OS=Mus musculus OX=10090 GN=Arpc1b PE=1 SV=4	-0.46967	1.86283
sp|P17918|PCNA_MOUSE Proliferating cell nuclear antigen OS=Mus musculus OX=10090 GN=Pcna PE=1 SV=2	-0.48143	1.63162
sp|Q922Q8|LRC59_MOUSE Leucine-rich repeat-containing protein 59 OS=Mus musculus OX=10090 GN=Lrrc59 PE=1 SV=1	-0.48832	1.58542		Fig. 5f
sp|Q9QXS1|PLEC_MOUSE Plectin OS=Mus musculus OX=10090 GN=Plec PE=1 SV=3	-0.50874	1.64043
sp|Q01149|CO1A2_MOUSE Collagen alpha-2(I) chain OS=Mus musculus OX=10090 GN=Col1a2 PE=1 SV=2	-0.50943	1.70659
sp|P01635|KV5A3_MOUSE Ig kappa chain V-V region K2 (Fragment) OS=Mus musculus OX=10090 PE=1 SV=1	-0.54338	1.55695
sp|Q922Q4|P5CR2_MOUSE Pyrroline-5-carboxylate reductase 2 OS=Mus musculus OX=10090 GN=Pycr2 PE=1 SV=1	-0.54978	1.48777
sp|P97315|CSRP1_MOUSE Cysteine and glycine-rich protein 1 OS=Mus musculus OX=10090 GN=Csrp1 PE=1 SV=3	-0.56249	1.33183
sp|P08752|GNAI2_MOUSE Guanine nucleotide-binding protein G(i) subunit alpha-2 OS=Mus musculus OX=10090 GN=Gnai2 PE=1 SV=5	-0.56727	1.49633
sp|Q8VDD5|MYH9_MOUSE Myosin-9 OS=Mus musculus OX=10090 GN=Myh9 PE=1 SV=4	-0.58996	1.65758
sp|P03930|ATP8_MOUSE ATP synthase protein 8 OS=Mus musculus OX=10090 GN=Mtatp8 PE=1 SV=1	-0.59396	1.4075
sp|P47754|CAZA2_MOUSE F-actin-capping protein subunit alpha-2 OS=Mus musculus OX=10090 GN=Capza2 PE=1 SV=3	-0.60702	1.39051
sp|Q9ESL4|M3K20_MOUSE Mitogen-activated protein kinase kinase kinase 20 OS=Mus musculus OX=10090 GN=Map3k20 PE=1 SV=1	-0.63075	1.71871
sp|P60710|ACTB_MOUSE Actin, cytoplasmic 1 OS=Mus musculus OX=10090 GN=Actb PE=1 SV=1	-0.63131	1.80778
sp|P11087|CO1A1_MOUSE Collagen alpha-1(I) chain OS=Mus musculus OX=10090 GN=Col1a1 PE=1 SV=4	-0.68474	1.66531
sp|Q8CIE6|COPA_MOUSE Coatomer subunit alpha OS=Mus musculus OX=10090 GN=Copa PE=1 SV=2	-0.70062	1.78941
sp|P43275|H11_MOUSE Histone H1.1 OS=Mus musculus OX=10090 GN=H1-1 PE=1 SV=2	-0.71231	1.38251
sp|Q9CVB6|ARPC2_MOUSE Actin-related protein 2/3 complex subunit 2 OS=Mus musculus OX=10090 GN=Arpc2 PE=1 SV=3	-0.71922	1.73094
sp|Q61879|MYH10_MOUSE Myosin-10 OS=Mus musculus OX=10090 GN=Myh10 PE=1 SV=2	-0.72573	0.906578
sp|Q9DCD0|6PGD_MOUSE 6-phosphogluconate dehydrogenase, decarboxylating OS=Mus musculus OX=10090 GN=Pgd PE=1 SV=3	-0.73761	1.43746
sp|Q60605|MYL6_MOUSE Myosin light polypeptide 6 OS=Mus musculus OX=10090 GN=Myl6 PE=1 SV=3	-0.73874	1.79588
sp|P68033|ACTC_MOUSE Actin, alpha cardiac muscle 1 OS=Mus musculus OX=10090 GN=Actc1 PE=1 SV=1;sp|P68134|ACTS_MOUSE Actin, alpha skeletal muscle OS=Mus musculus OX=10090 GN=Acta1 PE=1 SV=1	-0.74323	1.59552
sp|P25976|UBF1_MOUSE Nucleolar transcription factor 1 OS=Mus musculus OX=10090 GN=Ubtf PE=1 SV=1	-0.78758	1.48678
sp|P58334|KLF16_MOUSE Krueppel-like factor 16 OS=Mus musculus OX=10090 GN=Klf16 PE=1 SV=2	-0.79603	1.3948
sp|Q920E5|FPPS_MOUSE Farnesyl pyrophosphate synthase OS=Mus musculus OX=10090 GN=Fdps PE=1 SV=1	-0.79898	1.78064
sp|Q8BMK4|CKAP4_MOUSE Cytoskeleton-associated protein 4 OS=Mus musculus OX=10090 GN=Ckap4 PE=1 SV=2	-0.81323	1.87305
sp|O08638|MYH11_MOUSE Myosin-11 OS=Mus musculus OX=10090 GN=Myh11 PE=1 SV=1	-0.83191	1.62929
sp|Q6URW6|MYH14_MOUSE Myosin-14 OS=Mus musculus OX=10090 GN=Myh14 PE=1 SV=1	-0.83267	1.48394
sp|Q9CY27|TECR_MOUSE Very-long-chain enoyl-CoA reductase OS=Mus musculus OX=10090 GN=Tecr PE=1 SV=1	-0.85017	1.30542
sp|P10922|H10_MOUSE Histone H1.0 OS=Mus musculus OX=10090 GN=H1-0 PE=2 SV=4	-0.9007	1.69389
sp|Q8BVY0|RL1D1_MOUSE Ribosomal L1 domain-containing protein 1 OS=Mus musculus OX=10090 GN=Rsl1d1 PE=1 SV=1	-0.90481	1.70198
sp|Q9DCC4|P5CR3_MOUSE Pyrroline-5-carboxylate reductase 3 OS=Mus musculus OX=10090 GN=Pycr3 PE=1 SV=2	-0.95112	1.49156
sp|P61164|ACTZ_MOUSE Alpha-centractin OS=Mus musculus OX=10090 GN=Actr1a PE=1 SV=1	-0.95553	1.62081
sp|P07742|RIR1_MOUSE Ribonucleoside-diphosphate reductase large subunit OS=Mus musculus OX=10090 GN=Rrm1 PE=1 SV=2	-0.96045	1.37381
sp|Q9WUM4|COR1C_MOUSE Coronin-1C OS=Mus musculus OX=10090 GN=Coro1c PE=1 SV=2	-0.97542	1.49532
sp|Q60854|SPB6_MOUSE Serpin B6 OS=Mus musculus OX=10090 GN=Serpinb6 PE=1 SV=1	-0.97804	1.61786
sp|Q8VC52|RBPS2_MOUSE RNA-binding protein with multiple splicing 2 OS=Mus musculus OX=10090 GN=Rbpms2 PE=1 SV=1	-1.01678	1.39401
sp|P42567|EPS15_MOUSE Epidermal growth factor receptor substrate 15 OS=Mus musculus OX=10090 GN=Eps15 PE=1 SV=1	-1.02093	1.45858
sp|Q3TEA8|HP1B3_MOUSE Heterochromatin protein 1-binding protein 3 OS=Mus musculus OX=10090 GN=Hp1bp3 PE=1 SV=1	-1.02577	1.54962
sp|P09925|SURF1_MOUSE Surfeit locus protein 1 OS=Mus musculus OX=10090 GN=Surf1 PE=1 SV=3	-1.02784	1.51404
sp|O55135|IF6_MOUSE Eukaryotic translation initiation factor 6 OS=Mus musculus OX=10090 GN=Eif6 PE=1 SV=2	-1.05965	1.38487
sp|Q8K363|DDX18_MOUSE ATP-dependent RNA helicase DDX18 OS=Mus musculus OX=10090 GN=Ddx18 PE=1 SV=1	-1.06784	1.68728		Fig. 5g
sp|P28301|LYOX_MOUSE Protein-lysine 6-oxidase OS=Mus musculus OX=10090 GN=Lox PE=1 SV=1	-1.09043	1.66756
sp|P19324|SERPH_MOUSE Serpin H1 OS=Mus musculus OX=10090 GN=Serpinh1 PE=1 SV=3	-1.09428	1.50267
sp|P48725|PCNT_MOUSE Pericentrin OS=Mus musculus OX=10090 GN=Pcnt PE=1 SV=2	-1.09451	1.33018
sp|O35350|CAN1_MOUSE Calpain-1 catalytic subunit OS=Mus musculus OX=10090 GN=Capn1 PE=1 SV=1	-1.1199	1.56067
sp|P97429|ANXA4_MOUSE Annexin A4 OS=Mus musculus OX=10090 GN=Anxa4 PE=1 SV=4	-1.14492	1.55037
sp|P43276|H15_MOUSE Histone H1.5 OS=Mus musculus OX=10090 GN=H1-5 PE=1 SV=2	-1.19927	1.38787
sp|Q8K224|NAT10_MOUSE RNA cytidine acetyltransferase OS=Mus musculus OX=10090 GN=Nat10 PE=1 SV=1	-1.30153	1.39071
sp|Q61655|DD19A_MOUSE ATP-dependent RNA helicase DDX19A OS=Mus musculus OX=10090 GN=Ddx19a PE=1 SV=2	-1.33046	1.30123
sp|P20152|VIME_MOUSE Vimentin OS=Mus musculus OX=10090 GN=Vim PE=1 SV=3	-1.34313	1.25964
sp|Q8K1N2|PHLB2_MOUSE Pleckstrin homology-like domain family B member 2 OS=Mus musculus OX=10090 GN=Phldb2 PE=1 SV=2	-1.38564	1.29895
sp|Q9WV92|E41L3_MOUSE Band 4.1-like protein 3 OS=Mus musculus OX=10090 GN=Epb41l3 PE=1 SV=1	-1.43673	1.83704
sp|P62737|ACTA_MOUSE Actin, aortic smooth muscle OS=Mus musculus OX=10090 GN=Acta2 PE=1 SV=1;sp|P63268|ACTH_MOUSE Actin, gamma-enteric smooth muscle OS=Mus musculus OX=10090 GN=Actg2 PE=1 SV=1	-1.50411	1.35578
sp|Q8JZK9|HMCS1_MOUSE Hydroxymethylglutaryl-CoA synthase, cytoplasmic OS=Mus musculus OX=10090 GN=Hmgcs1 PE=1 SV=1	-1.53215	1.52288
sp|P98083|SHC1_MOUSE SHC-transforming protein 1 OS=Mus musculus OX=10090 GN=Shc1 PE=1 SV=3	-1.54098	1.65129
sp|P55096|ABCD3_MOUSE ATP-binding cassette sub-family D member 3 OS=Mus musculus OX=10090 GN=Abcd3 PE=1 SV=2	-1.59265	1.53583
sp|Q9ERG0|LIMA1_MOUSE LIM domain and actin-binding protein 1 OS=Mus musculus OX=10090 GN=Lima1 PE=1 SV=3	-1.68158	1.67174
sp|Q05793|PGBM_MOUSE Basement membrane-specific heparan sulfate proteoglycan core protein OS=Mus musculus OX=10090 GN=Hspg2 PE=1 SV=1	-1.72467	1.53245
sp|P62965|RABP1_MOUSE Cellular retinoic acid-binding protein 1 OS=Mus musculus OX=10090 GN=Crabp1 PE=1 SV=2	-1.95066	1.30795
sp|P45376|ALDR_MOUSE Aldo-keto reductase family 1 member B1 OS=Mus musculus OX=10090 GN=Akr1b1 PE=1 SV=3	-1.97443	1.73676
sp|Q9ERH4|NUSAP_MOUSE Nucleolar and spindle-associated protein 1 OS=Mus musculus OX=10090 GN=Nusap1 PE=1 SV=1	-2.12193	1.65307
sp|P16460|ASSY_MOUSE Argininosuccinate synthase OS=Mus musculus OX=10090 GN=Ass1 PE=1 SV=1	-2.28616	1.74219
sp|Q9R0Y5|KAD1_MOUSE Adenylate kinase isoenzyme 1 OS=Mus musculus OX=10090 GN=Ak1 PE=1 SV=1	-2.53966	1.88303
sp|A2AEY4|MA7D3_MOUSE MAP7 domain-containing protein 3 OS=Mus musculus OX=10090 GN=Map7d3 PE=2 SV=1	-0.0612	0
sp|A2AG58|BCLA3_MOUSE BCLAF1 and THRAP3 family member 3 OS=Mus musculus OX=10090 GN=Bclaf3 PE=1 SV=1	-0.51089	0.641474
sp|A2AIV2|VIR_MOUSE Protein virilizer homolog OS=Mus musculus OX=10090 GN=Virma PE=1 SV=1	0.072351	0.067413
sp|A2AJI0|MA7D1_MOUSE MAP7 domain-containing protein 1 OS=Mus musculus OX=10090 GN=Map7d1 PE=1 SV=1	-0.55405	0.268144
sp|A2AR02|PPIG_MOUSE Peptidyl-prolyl cis-trans isomerase G OS=Mus musculus OX=10090 GN=Ppig PE=1 SV=1	0.141615	0.126502
sp|A2ASS6|TITIN_MOUSE Titin OS=Mus musculus OX=10090 GN=Ttn PE=1 SV=1	-0.15556	0.201908
sp|A2ATU0|DHTK1_MOUSE Probable 2-oxoglutarate dehydrogenase E1 component DHKTD1, mitochondrial OS=Mus musculus OX=10090 GN=Dhtkd1 PE=1 SV=1	0.058531	0.027808
sp|A2BE28|LAS1L_MOUSE Ribosomal biogenesis protein LAS1L OS=Mus musculus OX=10090 GN=Las1l PE=1 SV=1	0.212212	0.119767
sp|B1ARD6|SLFN9_MOUSE Schlafen family member 9 OS=Mus musculus OX=10090 GN=Slfn9 PE=2 SV=1	-0.08156	0.010618
sp|B1AZI6|THOC2_MOUSE THO complex subunit 2 OS=Mus musculus OX=10090 GN=Thoc2 PE=1 SV=1	0.726144	0.490747
sp|B2RQC6|PYR1_MOUSE CAD protein OS=Mus musculus OX=10090 GN=Cad PE=1 SV=1	0.224597	0.249419
sp|B2RR83|YTDC2_MOUSE 3-5 RNA helicase YTHDC2 OS=Mus musculus OX=10090 GN=Ythdc2 PE=1 SV=1	-0.55662	0.369678
sp|C0HKD9|MFA1B_MOUSE Microfibrillar-associated protein 1B OS=Mus musculus OX=10090 GN=Mfap1b PE=1 SV=1;sp|C0HKD8|MFA1A_MOUSE Microfibrillar-associated protein 1A OS=Mus musculus OX=10090 GN=Mfap1a PE=1 SV=1	-0.44113	0.338592
sp|D3YXK2|SAFB1_MOUSE Scaffold attachment factor B1 OS=Mus musculus OX=10090 GN=Safb PE=1 SV=2	0.24271	0.364909
sp|D3Z7P3|GLSK_MOUSE Glutaminase kidney isoform, mitochondrial OS=Mus musculus OX=10090 GN=Gls PE=1 SV=1	-0.64005	0.367931
sp|E1U8D0|SOGA1_MOUSE Protein SOGA1 OS=Mus musculus OX=10090 GN=Soga1 PE=1 SV=3	-0.09254	0.038049
sp|E9PV24|FIBA_MOUSE Fibrinogen alpha chain OS=Mus musculus OX=10090 GN=Fga PE=1 SV=1	0.022984	0
sp|E9PVX6|KI67_MOUSE Proliferation marker protein Ki-67 OS=Mus musculus OX=10090 GN=Mki67 PE=1 SV=1	0.32316	0.108668
sp|E9PZJ8|ASCC3_MOUSE Activating signal cointegrator 1 complex subunit 3 OS=Mus musculus OX=10090 GN=Ascc3 PE=1 SV=1	0.595202	0.579789
sp|E9PZM4|CHD2_MOUSE Chromodomain-helicase-DNA-binding protein 2 OS=Mus musculus OX=10090 GN=Chd2 PE=1 SV=1	1.98752	0.850045
sp|E9Q3S4|M3K19_MOUSE Mitogen-activated protein kinase kinase kinase 19 OS=Mus musculus OX=10090 GN=Map3k19 PE=3 SV=1	0.146043	0.434492
sp|E9Q5G3|KIF23_MOUSE Kinesin-like protein KIF23 OS=Mus musculus OX=10090 GN=Kif23 PE=1 SV=1	-0.20339	0.303102
sp|E9Q5K9|YTDC1_MOUSE YTH domain-containing protein 1 OS=Mus musculus OX=10090 GN=Ythdc1 PE=1 SV=2	0.813513	0
sp|E9Q634|MYO1E_MOUSE Unconventional myosin-Ie OS=Mus musculus OX=10090 GN=Myo1e PE=1 SV=1	0.030959	0.004977
sp|F7BJB9|MORC3_MOUSE MORC family CW-type zinc finger protein 3 OS=Mus musculus OX=10090 GN=Morc3 PE=1 SV=1	-0.10011	0.478344
sp|F8VPU2|FARP1_MOUSE FERM, ARHGEF and pleckstrin domain-containing protein 1 OS=Mus musculus OX=10090 GN=Farp1 PE=1 SV=1	-0.30335	0.806011
sp|G5E861|SCLT1_MOUSE Sodium channel and clathrin linker 1 OS=Mus musculus OX=10090 GN=Sclt1 PE=1 SV=1	-0.62578	0.802723
sp|G5E870|TRIPC_MOUSE E3 ubiquitin-protein ligase TRIP12 OS=Mus musculus OX=10090 GN=Trip12 PE=1 SV=1	-0.82923	0.506146
sp|O08529|CAN2_MOUSE Calpain-2 catalytic subunit OS=Mus musculus OX=10090 GN=Capn2 PE=1 SV=4	-0.15641	0.174554
sp|O08553|DPYL2_MOUSE Dihydropyrimidinase-related protein 2 OS=Mus musculus OX=10090 GN=Dpysl2 PE=1 SV=2	-0.69417	0.841543
sp|O08579|EMD_MOUSE Emerin OS=Mus musculus OX=10090 GN=Emd PE=1 SV=1	-0.04558	0.033846
sp|O08582|GTPB1_MOUSE GTP-binding protein 1 OS=Mus musculus OX=10090 GN=Gtpbp1 PE=1 SV=2	-0.14664	0.163577
sp|O08583|THOC4_MOUSE THO complex subunit 4 OS=Mus musculus OX=10090 GN=Alyref PE=1 SV=3	-0.42787	0.729867
sp|O08663|MAP2_MOUSE Methionine aminopeptidase 2 OS=Mus musculus OX=10090 GN=Metap2 PE=1 SV=1	0.638191	1.22749
	0.834696	0
sp|O08665|SEM3A_MOUSE Semaphorin-3A OS=Mus musculus OX=10090 GN=Sema3a PE=1 SV=2	-0.3161	0.569182
sp|O08756|HCD2_MOUSE 3-hydroxyacyl-CoA dehydrogenase type-2 OS=Mus musculus OX=10090 GN=Hsd17b10 PE=1 SV=4	-0.70233	0.570611
sp|O08784|TCOF_MOUSE Treacle protein OS=Mus musculus OX=10090 GN=Tcof1 PE=1 SV=1	0.584117	0.359192
sp|O08810|U5S1_MOUSE 116 kDa U5 small nuclear ribonucleoprotein component OS=Mus musculus OX=10090 GN=Eftud2 PE=1 SV=1	-0.02207	0
sp|O08848|RO60_MOUSE 60 kDa SS-A/Ro ribonucleoprotein OS=Mus musculus OX=10090 GN=RO60 PE=1 SV=1	-0.83246	1.26953
sp|O09106|HDAC1_MOUSE Histone deacetylase 1 OS=Mus musculus OX=10090 GN=Hdac1 PE=1 SV=1	-0.00846	0
sp|O09110|MP2K3_MOUSE Dual specificity mitogen-activated protein kinase kinase 3 OS=Mus musculus OX=10090 GN=Map2k3 PE=1 SV=2	0.574799	0.537049
sp|O09167|RL21_MOUSE 60S ribosomal protein L21 OS=Mus musculus OX=10090 GN=Rpl21 PE=1 SV=3	-0.20511	0.746859
sp|O35071|KIF1C_MOUSE Kinesin-like protein KIF1C OS=Mus musculus OX=10090 GN=Kif1c PE=1 SV=2	-0.14444	0.288581
sp|O35207|CDKA1_MOUSE Cyclin-dependent kinase 2-associated protein 1 OS=Mus musculus OX=10090 GN=Cdk2ap1 PE=1 SV=2	0.424361	0.384324
sp|O35218|CPSF2_MOUSE Cleavage and polyadenylation specificity factor subunit 2 OS=Mus musculus OX=10090 GN=Cpsf2 PE=1 SV=1	0.771567	1.20909
sp|O35226|PSMD4_MOUSE 26S proteasome non-ATPase regulatory subunit 4 OS=Mus musculus OX=10090 GN=Psmd4 PE=1 SV=1	0.193832	0.11216
sp|O35239|PTN9_MOUSE Tyrosine-protein phosphatase non-receptor type 9 OS=Mus musculus OX=10090 GN=Ptpn9 PE=1 SV=2	-0.49132	0.297077
sp|O35286|DHX15_MOUSE Pre-mRNA-splicing factor ATP-dependent RNA helicase DHX15 OS=Mus musculus OX=10090 GN=Dhx15 PE=1 SV=2	0.092049	0.043595
sp|O35326|SRSF5_MOUSE Serine/arginine-rich splicing factor 5 OS=Mus musculus OX=10090 GN=Srsf5 PE=1 SV=2	0.276936	0.569104
sp|O35343|IMA3_MOUSE Importin subunit alpha-3 OS=Mus musculus OX=10090 GN=Kpna4 PE=1 SV=1	0.347298	0.093665
sp|O35344|IMA4_MOUSE Importin subunit alpha-4 OS=Mus musculus OX=10090 GN=Kpna3 PE=1 SV=1	0.0852	0.004447
sp|O35465|FKBP8_MOUSE Peptidyl-prolyl cis-trans isomerase FKBP8 OS=Mus musculus OX=10090 GN=Fkbp8 PE=1 SV=2		0
sp|O35492|CLK3_MOUSE Dual specificity protein kinase CLK3 OS=Mus musculus OX=10090 GN=Clk3 PE=1 SV=2	-0.55055	0
sp|O35593|PSDE_MOUSE 26S proteasome non-ATPase regulatory subunit 14 OS=Mus musculus OX=10090 GN=Psmd14 PE=1 SV=2	0.527687	1.20427
sp|O35613|DAXX_MOUSE Death domain-associated protein 6 OS=Mus musculus OX=10090 GN=Daxx PE=1 SV=1	-0.94408	0.711062
sp|O35632|HYAL2_MOUSE Hyaluronidase-2 OS=Mus musculus OX=10090 GN=Hyal2 PE=1 SV=2	0.188652	0.380644
sp|O35639|ANXA3_MOUSE Annexin A3 OS=Mus musculus OX=10090 GN=Anxa3 PE=1 SV=4	-2.21147	1.06059
sp|O35654|DPOD2_MOUSE DNA polymerase delta subunit 2 OS=Mus musculus OX=10090 GN=Pold2 PE=1 SV=2	0.361736	0.285454
sp|O35658|C1QBP_MOUSE Complement component 1 Q subcomponent-binding protein, mitochondrial OS=Mus musculus OX=10090 GN=C1qbp PE=1 SV=1	2.36626	0.710787
sp|O35680|RT12_MOUSE 28S ribosomal protein S12, mitochondrial OS=Mus musculus OX=10090 GN=Mrps12 PE=2 SV=1	-0.03736	0.03678
sp|O35691|PININ_MOUSE Pinin OS=Mus musculus OX=10090 GN=Pnn PE=1 SV=4	-0.07775	0.028095
sp|O35737|HNRH1_MOUSE Heterogeneous nuclear ribonucleoprotein H OS=Mus musculus OX=10090 GN=Hnrnph1 PE=1 SV=3	0.08644	0.118697
sp|O35841|API5_MOUSE Apoptosis inhibitor 5 OS=Mus musculus OX=10090 GN=Api5 PE=1 SV=2	-0.75317	0.819349
sp|O35857|TIM44_MOUSE Mitochondrial import inner membrane translocase subunit TIM44 OS=Mus musculus OX=10090 GN=Timm44 PE=1 SV=2	-0.27589	0.078323
sp|O54724|CAVN1_MOUSE Caveolae-associated protein 1 OS=Mus musculus OX=10090 GN=Cavin1 PE=1 SV=1	0.471876	0.762548
sp|O54734|OST48_MOUSE Dolichyl-diphosphooligosaccharide--protein glycosyltransferase 48 kDa subunit OS=Mus musculus OX=10090 GN=Ddost PE=1 SV=2	0.176377	0.046753
sp|O54774|AP3D1_MOUSE AP-3 complex subunit delta-1 OS=Mus musculus OX=10090 GN=Ap3d1 PE=1 SV=1	0.439402	0.641383
sp|O54784|DAPK3_MOUSE Death-associated protein kinase 3 OS=Mus musculus OX=10090 GN=Dapk3 PE=1 SV=1	0.077314	0.000375
sp|O54946|DNJB6_MOUSE DnaJ homolog subfamily B member 6 OS=Mus musculus OX=10090 GN=Dnajb6 PE=1 SV=4	1.34745	0.76202
sp|O54988|SLK_MOUSE STE20-like serine/threonine-protein kinase OS=Mus musculus OX=10090 GN=Slk PE=1 SV=2	0.112923	0.134729
sp|O55029|COPB2_MOUSE Coatomer subunit beta OS=Mus musculus OX=10090 GN=Copb2 PE=1 SV=2	-0.34393	0.368582
sp|O55098|STK10_MOUSE Serine/threonine-protein kinase 10 OS=Mus musculus OX=10090 GN=Stk10 PE=1 SV=2	0.921917	1.06222
sp|O55128|SAP18_MOUSE Histone deacetylase complex subunit SAP18 OS=Mus musculus OX=10090 GN=Sap18 PE=1 SV=1		0
sp|O55142|RL35A_MOUSE 60S ribosomal protein L35a OS=Mus musculus OX=10090 GN=Rpl35a PE=1 SV=2	-0.17552	0.240332
sp|O55143|AT2A2_MOUSE Sarcoplasmic/endoplasmic reticulum calcium ATPase 2 OS=Mus musculus OX=10090 GN=Atp2a2 PE=1 SV=2	-0.79587	1.24267
sp|O55201|SPT5H_MOUSE Transcription elongation factor SPT5 OS=Mus musculus OX=10090 GN=Supt5h PE=1 SV=1	-0.58508	0.329745
sp|O55222|ILK_MOUSE Integrin-linked protein kinase OS=Mus musculus OX=10090 GN=Ilk PE=1 SV=2	-0.29478	0.280201
sp|O70133|DHX9_MOUSE ATP-dependent RNA helicase A OS=Mus musculus OX=10090 GN=Dhx9 PE=1 SV=2	0.208731	1.22976
sp|O70152|DPM1_MOUSE Dolichol-phosphate mannosyltransferase subunit 1 OS=Mus musculus OX=10090 GN=Dpm1 PE=1 SV=1	-0.88196	0.788235
sp|O70194|EIF3D_MOUSE Eukaryotic translation initiation factor 3 subunit D OS=Mus musculus OX=10090 GN=Eif3d PE=1 SV=2	-0.19277	1.05588
sp|O70251|EF1B_MOUSE Elongation factor 1-beta OS=Mus musculus OX=10090 GN=Eef1b PE=1 SV=5	-0.40421	0.831978
sp|O70305|ATX2_MOUSE Ataxin-2 OS=Mus musculus OX=10090 GN=Atxn2 PE=1 SV=1	1.50597	1.01501
sp|O70311|NMT2_MOUSE Glycylpeptide N-tetradecanoyltransferase 2 OS=Mus musculus OX=10090 GN=Nmt2 PE=1 SV=1	-0.05557	0.035314
sp|O70318|E41L2_MOUSE Band 4.1-like protein 2 OS=Mus musculus OX=10090 GN=Epb41l2 PE=1 SV=2	-0.01181	0
sp|O70378|EMC8_MOUSE ER membrane protein complex subunit 8 OS=Mus musculus OX=10090 GN=Emc8 PE=1 SV=1	0.039432	0
sp|O70475|UGDH_MOUSE UDP-glucose 6-dehydrogenase OS=Mus musculus OX=10090 GN=Ugdh PE=1 SV=1	-0.32469	0.848837
sp|O70503|DHB12_MOUSE Very-long-chain 3-oxoacyl-CoA reductase OS=Mus musculus OX=10090 GN=Hsd17b12 PE=1 SV=1	-0.47636	0.666841
sp|O70551|SRPK1_MOUSE SRSF protein kinase 1 OS=Mus musculus OX=10090 GN=Srpk1 PE=1 SV=2	0.521373	1.12367
sp|O88207|CO5A1_MOUSE Collagen alpha-1(V) chain OS=Mus musculus OX=10090 GN=Col5a1 PE=1 SV=2	-1.00274	1.04269
sp|O88286|WIZ_MOUSE Protein Wiz OS=Mus musculus OX=10090 GN=Wiz PE=1 SV=2	0.04703	0.012255
sp|O88291|ZN326_MOUSE DBIRD complex subunit ZNF326 OS=Mus musculus OX=10090 GN=Znf326 PE=1 SV=1	0.29783	0.52083
sp|O88342|WDR1_MOUSE WD repeat-containing protein 1 OS=Mus musculus OX=10090 GN=Wdr1 PE=1 SV=3	-0.15666	0.858975
sp|O88379|BAZ1A_MOUSE Bromodomain adjacent to zinc finger domain protein 1A OS=Mus musculus OX=10090 GN=Baz1a PE=1 SV=3	-0.24956	0.040581
sp|O88447|KLC1_MOUSE Kinesin light chain 1 OS=Mus musculus OX=10090 GN=Klc1 PE=1 SV=3	1.07387	0.66824
sp|O88456|CPNS1_MOUSE Calpain small subunit 1 OS=Mus musculus OX=10090 GN=Capns1 PE=1 SV=1	0.105022	0.021621
sp|O88477|IF2B1_MOUSE Insulin-like growth factor 2 mRNA-binding protein 1 OS=Mus musculus OX=10090 GN=Igf2bp1 PE=1 SV=1	-0.39453	1.14308
sp|O88520|SHOC2_MOUSE Leucine-rich repeat protein SHOC-2 OS=Mus musculus OX=10090 GN=Shoc2 PE=1 SV=2	0.490382	0.177887
sp|O88532|ZFR_MOUSE Zinc finger RNA-binding protein OS=Mus musculus OX=10090 GN=Zfr PE=1 SV=2	0.092183	0.014826
sp|O88569|ROA2_MOUSE Heterogeneous nuclear ribonucleoproteins A2/B1 OS=Mus musculus OX=10090 GN=Hnrnpa2b1 PE=1 SV=2	0.295931	1.22214
sp|O88587|COMT_MOUSE Catechol O-methyltransferase OS=Mus musculus OX=10090 GN=Comt PE=1 SV=2	-1.80743	0.67217
sp|O88665|BRD7_MOUSE Bromodomain-containing protein 7 OS=Mus musculus OX=10090 GN=Brd7 PE=1 SV=1	-0.22412	0.114778
sp|O88685|PRS6A_MOUSE 26S proteasome regulatory subunit 6A OS=Mus musculus OX=10090 GN=Psmc3 PE=1 SV=2	-0.22419	0.278992
sp|O88736|DHB7_MOUSE 3-keto-steroid reductase OS=Mus musculus OX=10090 GN=Hsd17b7 PE=1 SV=1	0.321209	0.569193
sp|O88737|BSN_MOUSE Protein bassoon OS=Mus musculus OX=10090 GN=Bsn PE=1 SV=4	0.097571	0.220762
sp|O88844|IDHC_MOUSE Isocitrate dehydrogenase [NADP] cytoplasmic OS=Mus musculus OX=10090 GN=Idh1 PE=1 SV=2	-0.72642	1.20691
sp|O88967|YMEL1_MOUSE ATP-dependent zinc metalloprotease YME1L1 OS=Mus musculus OX=10090 GN=Yme1l1 PE=1 SV=1	-0.71099	0.673004
sp|O88986|KBL_MOUSE 2-amino-3-ketobutyrate coenzyme A ligase, mitochondrial OS=Mus musculus OX=10090 GN=Gcat PE=1 SV=2	0.132137	0.053818
sp|O89079|COPE_MOUSE Coatomer subunit epsilon OS=Mus musculus OX=10090 GN=Cope PE=1 SV=3	-0.48418	0.567798
sp|P00493|HPRT_MOUSE Hypoxanthine-guanine phosphoribosyltransferase OS=Mus musculus OX=10090 GN=Hprt1 PE=1 SV=3	-0.15915	0.09411
sp|P01027|CO3_MOUSE Complement C3 OS=Mus musculus OX=10090 GN=C3 PE=1 SV=3	-0.18058	0.478068
sp|P01029|CO4B_MOUSE Complement C4-B OS=Mus musculus OX=10090 GN=C4b PE=1 SV=3	0.045882	0.016708
sp|P01592|IGJ_MOUSE Immunoglobulin J chain OS=Mus musculus OX=10090 GN=Jchain PE=1 SV=4	0.593528	0.36108
sp|P01629|KV2A4_MOUSE Ig kappa chain V-II region 2S1.3 OS=Mus musculus OX=10090 PE=1 SV=1	-0.1598	0.189075
sp|P01630|KV2A6_MOUSE Ig kappa chain V-II region 7S34.1 OS=Mus musculus OX=10090 PE=1 SV=1	0.25889	0.919777
sp|P01631|KV2A7_MOUSE Ig kappa chain V-II region 26-10 OS=Mus musculus OX=10090 PE=1 SV=1	0.043373	0.142223
sp|P01632|KV1A1_MOUSE Ig kappa chain V-I region S107A OS=Mus musculus OX=10090 GN=Igkv7-33 PE=2 SV=1	0.496071	0.097696
sp|P01636|KV5A4_MOUSE Ig kappa chain V-V region MOPC 149 OS=Mus musculus OX=10090 PE=1 SV=1	0.180202	0.173711
sp|P01638|KV5A6_MOUSE Ig kappa chain V-V region L6 (Fragment) OS=Mus musculus OX=10090 PE=4 SV=1;sp|P01637|KV5A5_MOUSE Ig kappa chain V-V region T1 OS=Mus musculus OX=10090 PE=4 SV=1	0.093561	0.156748
sp|P01639|KV5A7_MOUSE Ig kappa chain V-V region MOPC 41 OS=Mus musculus OX=10090 GN=Gm5571 PE=1 SV=1	-0.27778	1.11289
sp|P01642|KV5A9_MOUSE Ig kappa chain V-V region L7 (Fragment) OS=Mus musculus OX=10090 GN=Gm10881 PE=1 SV=1	0.242344	0.087314
sp|P01645|KV5AC_MOUSE Ig kappa chain V-V region HP 93G7 OS=Mus musculus OX=10090 PE=1 SV=1;sp|P01644|KV5AB_MOUSE Ig kappa chain V-V region HP R16.7 OS=Mus musculus OX=10090 PE=1 SV=1;sp|P01646|KV5AD_MOUSE Ig kappa chain V-V region HP 123E6 OS=Mus musculus	-0.16515	0.64103
sp|P01648|KV5AF_MOUSE Ig kappa chain V-V region HP 91A3 OS=Mus musculus OX=10090 PE=1 SV=1;sp|P01649|KV5AG_MOUSE Ig kappa chain V-V regions OS=Mus musculus OX=10090 PE=1 SV=1	-0.07544	0.080977
sp|P01652|KV5AK_MOUSE Ig kappa chain V-V region J606 OS=Mus musculus OX=10090 PE=1 SV=1	0.089829	0.432009
	-0.54165	0.534572
sp|P01660|KV3A8_MOUSE Ig kappa chain V-III region PC 3741/TEPC 111 OS=Mus musculus OX=10090 PE=1 SV=1	-0.08676	0.055118
	-0.16643	0.338213
	0.045836	0.049118
	0.135792	0.86171
sp|P01674|KV3AM_MOUSE Ig kappa chain V-III region PC 2154 OS=Mus musculus OX=10090 PE=1 SV=1	0.255118	0.768683
	-0.16191	0.390573
sp|P01680|KV4A1_MOUSE Ig kappa chain V-IV region S107B OS=Mus musculus OX=10090 PE=4 SV=1	-0.51147	0.31282
	0.09998	0.197873
sp|P01728|LV2A_MOUSE Ig lambda-2 chain V region OS=Mus musculus OX=10090 PE=3 SV=1	-0.48998	0.258971
sp|P01747|HVM03_MOUSE Ig heavy chain V region 36-65 OS=Mus musculus OX=10090 PE=1 SV=1;sp|P01746|HVM02_MOUSE Ig heavy chain V region 93G7 OS=Mus musculus OX=10090 PE=2 SV=1	0.280442	0.503335
sp|P01750|HVM06_MOUSE Ig heavy chain V region 102 OS=Mus musculus OX=10090 PE=1 SV=1	0.137798	0.03734
sp|P01758|HVM14_MOUSE Ig heavy chain V region 108A OS=Mus musculus OX=10090 GN=Igh-VJ558 PE=4 SV=1	-0.89999	0.28585
sp|P01759|HVM15_MOUSE Ig heavy chain V region BCL1 OS=Mus musculus OX=10090 PE=4 SV=1	0.215768	0.161204
sp|P01786|HVM17_MOUSE Ig heavy chain V region MOPC 47A OS=Mus musculus OX=10090 PE=1 SV=1	-0.9335	0.177832
	0.078316	0.223146
	0.012594	0.005403
sp|P01804|HVM35_MOUSE Ig heavy chain V-III region HPC76 (Fragment) OS=Mus musculus OX=10090 PE=4 SV=1	0.224726	0.432698
	-0.09492	0.419821
sp|P01809|HVM39_MOUSE Ig heavy chain V region X24 OS=Mus musculus OX=10090 PE=1 SV=1	0.242627	0.45421
sp|P01820|HVM44_MOUSE Ig heavy chain V region PJ14 OS=Mus musculus OX=10090 PE=1 SV=1;sp|P01819|HVM43_MOUSE Ig heavy chain V region MOPC 141 OS=Mus musculus OX=10090 PE=4 SV=1	0.845018	0.654247
sp|P01837|IGKC_MOUSE Immunoglobulin kappa constant OS=Mus musculus OX=10090 GN=Igkc PE=1 SV=2	0.012292	0
sp|P01843|LAC1_MOUSE Ig lambda-1 chain C region OS=Mus musculus OX=10090 PE=1 SV=1	0.102753	0.161419
sp|P01844|LAC2_MOUSE Ig lambda-2 chain C region OS=Mus musculus OX=10090 GN=Iglc2 PE=1 SV=1	0.049188	0.046585
sp|P01845|LAC3_MOUSE Ig lambda-3 chain C region OS=Mus musculus OX=10090 GN=Iglc3 PE=1 SV=1	0.003926	0
sp|P01863|GCAA_MOUSE Ig gamma-2A chain C region, A allele OS=Mus musculus OX=10090 GN=Ighg PE=1 SV=1;sp|P01865|GCAM_MOUSE Ig gamma-2A chain C region, membrane-bound form OS=Mus musculus OX=10090 GN=Igh-1a PE=1 SV=3	-0.21699	0.861508
sp|P01867|IGG2B_MOUSE Ig gamma-2B chain C region OS=Mus musculus OX=10090 GN=Igh-3 PE=1 SV=3	-0.18951	0.277105
sp|P01868|IGHG1_MOUSE Ig gamma-1 chain C region secreted form OS=Mus musculus OX=10090 GN=Ighg1 PE=1 SV=1;sp|P01869|IGH1M_MOUSE Ig gamma-1 chain C region, membrane-bound form OS=Mus musculus OX=10090 GN=Ighg1 PE=1 SV=2	0.172215	0.512636
sp|P01872|IGHM_MOUSE Immunoglobulin heavy constant mu OS=Mus musculus OX=10090 GN=Ighm PE=1 SV=2	-0.00052	0
sp|P01878|IGHA_MOUSE Ig alpha chain C region OS=Mus musculus OX=10090 PE=1 SV=1	-0.86466	0.298534
sp|P01942|HBA_MOUSE Hemoglobin subunit alpha OS=Mus musculus OX=10090 GN=Hba PE=1 SV=2	0.187813	0.131117
sp|P02088|HBB1_MOUSE Hemoglobin subunit beta-1 OS=Mus musculus OX=10090 GN=Hbb-b1 PE=1 SV=2	-0.54668	0.402096
sp|P84244|H33_MOUSE Histone H3.3 OS=Mus musculus OX=10090 GN=H3-3a PE=1 SV=2;sp|P02301|H3C_MOUSE Histone H3.3C OS=Mus musculus OX=10090 GN=H3f3c PE=3 SV=3	0.504998	0.214922
sp|P02340|P53_MOUSE Cellular tumor antigen p53 OS=Mus musculus OX=10090 GN=Tp53 PE=1 SV=4	0.473625	0.950978
sp|P02463|CO4A1_MOUSE Collagen alpha-1(IV) chain OS=Mus musculus OX=10090 GN=Col4a1 PE=1 SV=4	-0.12124	0.130454
sp|P02468|LAMC1_MOUSE Laminin subunit gamma-1 OS=Mus musculus OX=10090 GN=Lamc1 PE=1 SV=2	0.201401	0.319377
sp|P03987|IGHG3_MOUSE Ig gamma-3 chain C region OS=Mus musculus OX=10090 PE=1 SV=2	-0.10951	0.22255
sp|P04184|KITH_MOUSE Thymidine kinase, cytosolic OS=Mus musculus OX=10090 GN=Tk1 PE=1 SV=3	-0.71214	0.660958
sp|P04925|PRIO_MOUSE Major prion protein OS=Mus musculus OX=10090 GN=Prnp PE=1 SV=2	0.129669	0.163926
	0.079545	0.063234
sp|P05064|ALDOA_MOUSE Fructose-bisphosphate aldolase A OS=Mus musculus OX=10090 GN=Aldoa PE=1 SV=2	-0.12346	0.016558
sp|P05213|TBA1B_MOUSE Tubulin alpha-1B chain OS=Mus musculus OX=10090 GN=Tuba1b PE=1 SV=2	-0.25592	1.15003
	-0.62209	0.789287
sp|P05627|JUN_MOUSE Transcription factor AP-1 OS=Mus musculus OX=10090 GN=Jun PE=1 SV=3		0
sp|P05977|MYL1_MOUSE Myosin light chain 1/3, skeletal muscle isoform OS=Mus musculus OX=10090 GN=Myl1 PE=1 SV=2;sp|P09542|MYL3_MOUSE Myosin light chain 3 OS=Mus musculus OX=10090 GN=Myl3 PE=1 SV=4	-0.83118	1.19907
sp|P06151|LDHA_MOUSE L-lactate dehydrogenase A chain OS=Mus musculus OX=10090 GN=Ldha PE=1 SV=3	0.278484	0.345371
sp|P06330|HVM51_MOUSE Ig heavy chain V region AC38 205.12 OS=Mus musculus OX=10090 PE=1 SV=1	0.237389	1.09933
sp|P07091|S10A4_MOUSE Protein S100-A4 OS=Mus musculus OX=10090 GN=S100a4 PE=1 SV=1	-0.86755	0.75069
sp|P07607|TYSY_MOUSE Thymidylate synthase OS=Mus musculus OX=10090 GN=Tyms PE=1 SV=1		0
sp|P07724|ALBU_MOUSE Serum albumin OS=Mus musculus OX=10090 GN=Alb PE=1 SV=3	0.101463	0.206258
	-0.21154	0.265609
sp|P07901|HS90A_MOUSE Heat shock protein HSP 90-alpha OS=Mus musculus OX=10090 GN=Hsp90aa1 PE=1 SV=4	0.356591	0.791277
sp|P08030|APT_MOUSE Adenine phosphoribosyltransferase OS=Mus musculus OX=10090 GN=Aprt PE=1 SV=2	0.112473	0.049892
sp|P08113|ENPL_MOUSE Endoplasmin OS=Mus musculus OX=10090 GN=Hsp90b1 PE=1 SV=2	-0.20931	0.231561
sp|P08121|CO3A1_MOUSE Collagen alpha-1(III) chain OS=Mus musculus OX=10090 GN=Col3a1 PE=1 SV=4	0.106355	0.223594
sp|P08122|CO4A2_MOUSE Collagen alpha-2(IV) chain OS=Mus musculus OX=10090 GN=Col4a2 PE=1 SV=4	0.159825	0.568918
sp|P08249|MDHM_MOUSE Malate dehydrogenase, mitochondrial OS=Mus musculus OX=10090 GN=Mdh2 PE=1 SV=3	0.499322	0.618368
sp|P09103|PDIA1_MOUSE Protein disulfide-isomerase OS=Mus musculus OX=10090 GN=P4hb PE=1 SV=2	-0.10985	0.065149
sp|P09405|NUCL_MOUSE Nucleolin OS=Mus musculus OX=10090 GN=Ncl PE=1 SV=2	0.054392	0.04505
sp|P09411|PGK1_MOUSE Phosphoglycerate kinase 1 OS=Mus musculus OX=10090 GN=Pgk1 PE=1 SV=4	0.437024	1.16934
sp|Q3THW5|H2AV_MOUSE Histone H2A.V OS=Mus musculus OX=10090 GN=H2afv PE=1 SV=3;sp|P0C0S6|H2AZ_MOUSE Histone H2A.Z OS=Mus musculus OX=10090 GN=H2az1 PE=1 SV=2	0.550208	0.151009
sp|P0DOV2|IFI4_MOUSE Interferon-activable protein 204 OS=Mus musculus OX=10090 GN=Ifi204 PE=1 SV=1	-1.23111	0.791266
	0.057384	0.073246
sp|P10107|ANXA1_MOUSE Annexin A1 OS=Mus musculus OX=10090 GN=Anxa1 PE=1 SV=2	-1.00308	0.643842
sp|P10126|EF1A1_MOUSE Elongation factor 1-alpha 1 OS=Mus musculus OX=10090 GN=Eef1a1 PE=1 SV=3	-0.36448	1.15382
sp|P10605|CATB_MOUSE Cathepsin B OS=Mus musculus OX=10090 GN=Ctsb PE=1 SV=2	1.09665	0.409942
sp|P10630|IF4A2_MOUSE Eukaryotic initiation factor 4A-II OS=Mus musculus OX=10090 GN=Eif4a2 PE=1 SV=2	2.46052	0.380498
sp|P10711|TCEA1_MOUSE Transcription elongation factor A protein 1 OS=Mus musculus OX=10090 GN=Tcea1 PE=1 SV=2	-0.54805	0.238206
	-0.40382	1.20016
sp|P11103|PARP1_MOUSE Poly [ADP-ribose] polymerase 1 OS=Mus musculus OX=10090 GN=Parp1 PE=1 SV=3	0.038698	0.042265
sp|P11440|CDK1_MOUSE Cyclin-dependent kinase 1 OS=Mus musculus OX=10090 GN=Cdk1 PE=1 SV=3	0.256892	0.236879
sp|P11499|HS90B_MOUSE Heat shock protein HSP 90-beta OS=Mus musculus OX=10090 GN=Hsp90ab1 PE=1 SV=3	-0.06482	0.457021
sp|P11983|TCPA_MOUSE T-complex protein 1 subunit alpha OS=Mus musculus OX=10090 GN=Tcp1 PE=1 SV=3	0.01148	0
sp|P12367|KAP2_MOUSE cAMP-dependent protein kinase type II-alpha regulatory subunit OS=Mus musculus OX=10090 GN=Prkar2a PE=1 SV=2	-0.27618	0.327954
sp|P12815|PDCD6_MOUSE Programmed cell death protein 6 OS=Mus musculus OX=10090 GN=Pdcd6 PE=1 SV=2	-0.48001	0.195859
sp|P12970|RL7A_MOUSE 60S ribosomal protein L7a OS=Mus musculus OX=10090 GN=Rpl7a PE=1 SV=2	0.163211	0.754994
sp|P13439|UMPS_MOUSE Uridine 5-monophosphate synthase OS=Mus musculus OX=10090 GN=Umps PE=1 SV=3	-0.93226	0.629411
sp|P13864|DNMT1_MOUSE DNA (cytosine-5)-methyltransferase 1 OS=Mus musculus OX=10090 GN=Dnmt1 PE=1 SV=5	-0.07881	0.458292
sp|P14069|S10A6_MOUSE Protein S100-A6 OS=Mus musculus OX=10090 GN=S100a6 PE=1 SV=3	0.633248	0.01486
sp|P14115|RL27A_MOUSE 60S ribosomal protein L27a OS=Mus musculus OX=10090 GN=Rpl27a PE=1 SV=5	0.111543	1.01424
sp|P14131|RS16_MOUSE 40S ribosomal protein S16 OS=Mus musculus OX=10090 GN=Rps16 PE=1 SV=4	0.097458	0.788294
sp|P14148|RL7_MOUSE 60S ribosomal protein L7 OS=Mus musculus OX=10090 GN=Rpl7 PE=1 SV=2	-0.00423	0
sp|P14206|RSSA_MOUSE 40S ribosomal protein SA OS=Mus musculus OX=10090 GN=Rpsa PE=1 SV=4	0.220125	0.545717
sp|P14576|SRP54_MOUSE Signal recognition particle 54 kDa protein OS=Mus musculus OX=10090 GN=Srp54 PE=1 SV=2	0.055677	0.016856
sp|P14685|PSMD3_MOUSE 26S proteasome non-ATPase regulatory subunit 3 OS=Mus musculus OX=10090 GN=Psmd3 PE=1 SV=3	0.972054	0.45779
sp|P14733|LMNB1_MOUSE Lamin-B1 OS=Mus musculus OX=10090 GN=Lmnb1 PE=1 SV=3	2.39813	0.493442
sp|P14869|RLA0_MOUSE 60S acidic ribosomal protein P0 OS=Mus musculus OX=10090 GN=Rplp0 PE=1 SV=3	-0.10684	0.478678
sp|P14873|MAP1B_MOUSE Microtubule-associated protein 1B OS=Mus musculus OX=10090 GN=Map1b PE=1 SV=2	-0.50368	0.299231
sp|P15864|H12_MOUSE Histone H1.2 OS=Mus musculus OX=10090 GN=H1-2 PE=1 SV=2	-0.67489	1.02259
sp|P16254|SRP14_MOUSE Signal recognition particle 14 kDa protein OS=Mus musculus OX=10090 GN=Srp14 PE=1 SV=1	0.064429	0.042074
sp|P16858|G3P_MOUSE Glyceraldehyde-3-phosphate dehydrogenase OS=Mus musculus OX=10090 GN=Gapdh PE=1 SV=2	0.127224	0.399457
sp|P17182|ENOA_MOUSE Alpha-enolase OS=Mus musculus OX=10090 GN=Eno1 PE=1 SV=3	0.361589	0.940594
sp|P17225|PTBP1_MOUSE Polypyrimidine tract-binding protein 1 OS=Mus musculus OX=10090 GN=Ptbp1 PE=1 SV=2	0.034625	0
sp|P17426|AP2A1_MOUSE AP-2 complex subunit alpha-1 OS=Mus musculus OX=10090 GN=Ap2a1 PE=1 SV=1	0.518267	0.302795
sp|P17427|AP2A2_MOUSE AP-2 complex subunit alpha-2 OS=Mus musculus OX=10090 GN=Ap2a2 PE=1 SV=2	0.162161	0.491132
sp|P17710|HXK1_MOUSE Hexokinase-1 OS=Mus musculus OX=10090 GN=Hk1 PE=1 SV=3	-0.28406	1.27189
sp|P17742|PPIA_MOUSE Peptidyl-prolyl cis-trans isomerase A OS=Mus musculus OX=10090 GN=Ppia PE=1 SV=2	0.047359	0.185459
sp|P17751|TPIS_MOUSE Triosephosphate isomerase OS=Mus musculus OX=10090 GN=Tpi1 PE=1 SV=4	-0.27459	0.380329
sp|P17809|GTR1_MOUSE Solute carrier family 2, facilitated glucose transporter member 1 OS=Mus musculus OX=10090 GN=Slc2a1 PE=1 SV=4	-1.23095	0.362688
sp|P18406|CCN1_MOUSE CCN family member 1 OS=Mus musculus OX=10090 GN=Ccn1 PE=1 SV=1	-0.04596	0.001453
sp|P18524|HVM53_MOUSE Ig heavy chain V region RF OS=Mus musculus OX=10090 PE=1 SV=1	0.128816	0.481464
sp|P18525|HVM54_MOUSE Ig heavy chain V region 5-84 OS=Mus musculus OX=10090 PE=1 SV=1	-0.00952	0
sp|P18527|HVM56_MOUSE Ig heavy chain V region 914 OS=Mus musculus OX=10090 PE=1 SV=1	0.431886	0.356595
sp|P18531|HVM60_MOUSE Ig heavy chain V region 3-6 OS=Mus musculus OX=10090 GN=Ighv3-6 PE=1 SV=1	-0.24199	0.300249
sp|P18760|COF1_MOUSE Cofilin-1 OS=Mus musculus OX=10090 GN=Cfl1 PE=1 SV=3	0.034379	0.196809
sp|P19096|FAS_MOUSE Fatty acid synthase OS=Mus musculus OX=10090 GN=Fasn PE=1 SV=2	0.1579	0.538213
sp|P19157|GSTP1_MOUSE Glutathione S-transferase P 1 OS=Mus musculus OX=10090 GN=Gstp1 PE=1 SV=2	-0.60338	0.682262
sp|P19253|RL13A_MOUSE 60S ribosomal protein L13a OS=Mus musculus OX=10090 GN=Rpl13a PE=1 SV=4	0.220907	0.201488
sp|P20918|PLMN_MOUSE Plasminogen OS=Mus musculus OX=10090 GN=Plg PE=1 SV=3	-0.12106	0.444428
sp|P21614|VTDB_MOUSE Vitamin D-binding protein OS=Mus musculus OX=10090 GN=Gc PE=1 SV=2	-0.84367	0.524473
sp|P21981|TGM2_MOUSE Protein-glutamine gamma-glutamyltransferase 2 OS=Mus musculus OX=10090 GN=Tgm2 PE=1 SV=4	0.003875	0
sp|P22935|RABP2_MOUSE Cellular retinoic acid-binding protein 2 OS=Mus musculus OX=10090 GN=Crabp2 PE=2 SV=2	-0.20329	0.731124
sp|P23116|EIF3A_MOUSE Eukaryotic translation initiation factor 3 subunit A OS=Mus musculus OX=10090 GN=Eif3a PE=1 SV=5	0.014442	0.019905
sp|P23198|CBX3_MOUSE Chromobox protein homolog 3 OS=Mus musculus OX=10090 GN=Cbx3 PE=1 SV=2	0.292348	0.080053
sp|P23249|MOV10_MOUSE Putative helicase MOV-10 OS=Mus musculus OX=10090 GN=Mov10 PE=1 SV=2	-0.3559	1.10867
sp|P23475|XRCC6_MOUSE X-ray repair cross-complementing protein 6 OS=Mus musculus OX=10090 GN=Xrcc6 PE=1 SV=5	0.238743	0.03404
sp|P23492|PNPH_MOUSE Purine nucleoside phosphorylase OS=Mus musculus OX=10090 GN=Pnp PE=1 SV=2	-0.39786	0.381423
sp|P24527|LKHA4_MOUSE Leukotriene A-4 hydrolase OS=Mus musculus OX=10090 GN=Lta4h PE=1 SV=4	0.313016	0.156559
sp|P24788|CD11B_MOUSE Cyclin-dependent kinase 11B OS=Mus musculus OX=10090 GN=Cdk11b PE=1 SV=2	1.68608	0.424836
sp|P25206|MCM3_MOUSE DNA replication licensing factor MCM3 OS=Mus musculus OX=10090 GN=Mcm3 PE=1 SV=2	-0.03654	0.175602
sp|P25444|RS2_MOUSE 40S ribosomal protein S2 OS=Mus musculus OX=10090 GN=Rps2 PE=1 SV=3	-0.02378	0.077369
sp|P26369|U2AF2_MOUSE Splicing factor U2AF 65 kDa subunit OS=Mus musculus OX=10090 GN=U2af2 PE=1 SV=3	0.305184	1.19086
sp|P26638|SYSC_MOUSE Serine--tRNA ligase, cytoplasmic OS=Mus musculus OX=10090 GN=Sars1 PE=1 SV=3	-0.18159	0.274139
sp|P27048|RSMB_MOUSE Small nuclear ribonucleoprotein-associated protein B OS=Mus musculus OX=10090 GN=Snrpb PE=1 SV=1;sp|P63163|RSMN_MOUSE Small nuclear ribonucleoprotein-associated protein N OS=Mus musculus OX=10090 GN=Snrpn PE=1 SV=1	0.006063	0
sp|P27612|PLAP_MOUSE Phospholipase A-2-activating protein OS=Mus musculus OX=10090 GN=Plaa PE=1 SV=4	0.118202	0.085174
sp|P27659|RL3_MOUSE 60S ribosomal protein L3 OS=Mus musculus OX=10090 GN=Rpl3 PE=1 SV=3	-0.05571	0.070912
sp|P27773|PDIA3_MOUSE Protein disulfide-isomerase A3 OS=Mus musculus OX=10090 GN=Pdia3 PE=1 SV=2	-1.02437	0.757591
sp|P28271|ACOC_MOUSE Cytoplasmic aconitate hydratase OS=Mus musculus OX=10090 GN=Aco1 PE=1 SV=3	0.482606	0.07999
sp|P28352|APEX1_MOUSE DNA-(apurinic or apyrimidinic site) lyase OS=Mus musculus OX=10090 GN=Apex1 PE=1 SV=2	0.347651	0.141067
sp|P28474|ADHX_MOUSE Alcohol dehydrogenase class-3 OS=Mus musculus OX=10090 GN=Adh5 PE=1 SV=3	-0.16738	0.016397
sp|P28656|NP1L1_MOUSE Nucleosome assembly protein 1-like 1 OS=Mus musculus OX=10090 GN=Nap1l1 PE=1 SV=2	0.254625	0.570149
sp|P28660|NCKP1_MOUSE Nck-associated protein 1 OS=Mus musculus OX=10090 GN=Nckap1 PE=1 SV=2	-0.36236	0.222633
sp|P28665|MUG1_MOUSE Murinoglobulin-1 OS=Mus musculus OX=10090 GN=Mug1 PE=1 SV=3;sp|P28666|MUG2_MOUSE Murinoglobulin-2 OS=Mus musculus OX=10090 GN=Mug2 PE=1 SV=2	0.284435	0.535235
sp|P28740|KIF2A_MOUSE Kinesin-like protein KIF2A OS=Mus musculus OX=10090 GN=Kif2a PE=1 SV=2	1.46755	1.22453
sp|P28867|KPCD_MOUSE Protein kinase C delta type OS=Mus musculus OX=10090 GN=Prkcd PE=1 SV=3	0.613277	1.19806
sp|P29268|CCN2_MOUSE CCN family member 2 OS=Mus musculus OX=10090 GN=Ccn2 PE=2 SV=3	0.193254	0.078715
sp|P29595|NEDD8_MOUSE NEDD8 OS=Mus musculus OX=10090 GN=Nedd8 PE=1 SV=2	-1.24575	0.660668
sp|P29788|VTNC_MOUSE Vitronectin OS=Mus musculus OX=10090 GN=Vtn PE=1 SV=2	-0.26942	0.081476
sp|P30999|CTND1_MOUSE Catenin delta-1 OS=Mus musculus OX=10090 GN=Ctnnd1 PE=1 SV=2	-0.77868	0.843144
sp|P31230|AIMP1_MOUSE Aminoacyl tRNA synthase complex-interacting multifunctional protein 1 OS=Mus musculus OX=10090 GN=Aimp1 PE=1 SV=2	-0.2458	0.176526
sp|P31324|KAP3_MOUSE cAMP-dependent protein kinase type II-beta regulatory subunit OS=Mus musculus OX=10090 GN=Prkar2b PE=1 SV=3	0.022528	0.014829
sp|P31750|AKT1_MOUSE RAC-alpha serine/threonine-protein kinase OS=Mus musculus OX=10090 GN=Akt1 PE=1 SV=2	0.528553	0.207101
sp|P32067|LA_MOUSE Lupus La protein homolog OS=Mus musculus OX=10090 GN=Ssb PE=1 SV=1	-0.25995	0.867751
sp|P32233|DRG1_MOUSE Developmentally-regulated GTP-binding protein 1 OS=Mus musculus OX=10090 GN=Drg1 PE=1 SV=1	-0.25956	0.054042
sp|P32442|MEOX1_MOUSE Homeobox protein MOX-1 OS=Mus musculus OX=10090 GN=Meox1 PE=1 SV=1;sp|P32443|MEOX2_MOUSE Homeobox protein MOX-2 OS=Mus musculus OX=10090 GN=Meox2 PE=2 SV=1		0
sp|P32883|RASK_MOUSE GTPase KRas OS=Mus musculus OX=10090 GN=Kras PE=1 SV=1	0.914503	0
sp|P32921|SYWC_MOUSE Tryptophan--tRNA ligase, cytoplasmic OS=Mus musculus OX=10090 GN=Wars1 PE=1 SV=2	0.127063	0.055871
sp|P33173|KIF1A_MOUSE Kinesin-like protein KIF1A OS=Mus musculus OX=10090 GN=Kif1a PE=1 SV=2;sp|Q60575|KIF1B_MOUSE Kinesin-like protein KIF1B OS=Mus musculus OX=10090 GN=Kif1b PE=1 SV=2	0.039672	0
sp|P33174|KIF4_MOUSE Chromosome-associated kinesin KIF4 OS=Mus musculus OX=10090 GN=Kif4 PE=1 SV=3	0.475594	0
sp|P33610|PRI2_MOUSE DNA primase large subunit OS=Mus musculus OX=10090 GN=Prim2 PE=1 SV=1	-0.50799	0.099616
sp|P34022|RANG_MOUSE Ran-specific GTPase-activating protein OS=Mus musculus OX=10090 GN=Ranbp1 PE=1 SV=2	-0.12799	0.356792
sp|P34884|MIF_MOUSE Macrophage migration inhibitory factor OS=Mus musculus OX=10090 GN=Mif PE=1 SV=2	0.318768	0.63724
sp|P35123|UBP4_MOUSE Ubiquitin carboxyl-terminal hydrolase 4 OS=Mus musculus OX=10090 GN=Usp4 PE=1 SV=3		0
	-0.21229	0.53871
sp|P35282|RAB21_MOUSE Ras-related protein Rab-21 OS=Mus musculus OX=10090 GN=Rab21 PE=1 SV=4	0.134431	0
sp|P35486|ODPA_MOUSE Pyruvate dehydrogenase E1 component subunit alpha, somatic form, mitochondrial OS=Mus musculus OX=10090 GN=Pdha1 PE=1 SV=1	0.246232	0.405506
sp|P35550|FBRL_MOUSE rRNA 2-O-methyltransferase fibrillarin OS=Mus musculus OX=10090 GN=Fbl PE=1 SV=2	-0.0163	0.003116
sp|P35585|AP1M1_MOUSE AP-1 complex subunit mu-1 OS=Mus musculus OX=10090 GN=Ap1m1 PE=1 SV=3	-0.51407	0.552803
sp|P35601|RFC1_MOUSE Replication factor C subunit 1 OS=Mus musculus OX=10090 GN=Rfc1 PE=1 SV=2	0.123335	0.185287
sp|P35700|PRDX1_MOUSE Peroxiredoxin-1 OS=Mus musculus OX=10090 GN=Prdx1 PE=1 SV=1	0.233159	0.69037
sp|P35922|FMR1_MOUSE Synaptic functional regulator FMR1 OS=Mus musculus OX=10090 GN=Fmr1 PE=1 SV=1	0.278143	1.09621
sp|P35979|RL12_MOUSE 60S ribosomal protein L12 OS=Mus musculus OX=10090 GN=Rpl12 PE=1 SV=2	-0.01856	0.004283
sp|P35980|RL18_MOUSE 60S ribosomal protein L18 OS=Mus musculus OX=10090 GN=Rpl18 PE=1 SV=3	0.148984	0.619939
sp|P36916|GNL1_MOUSE Guanine nucleotide-binding protein-like 1 OS=Mus musculus OX=10090 GN=Gnl1 PE=1 SV=4	0.079852	0.012047
sp|P37913|DNLI1_MOUSE DNA ligase 1 OS=Mus musculus OX=10090 GN=Lig1 PE=1 SV=2	-0.74406	1.20802
sp|P38647|GRP75_MOUSE Stress-70 protein, mitochondrial OS=Mus musculus OX=10090 GN=Hspa9 PE=1 SV=3	0.797479	1.12427
sp|Q8BZ98|DYN3_MOUSE Dynamin-3 OS=Mus musculus OX=10090 GN=Dnm3 PE=1 SV=1;sp|P39053|DYN1_MOUSE Dynamin-1 OS=Mus musculus OX=10090 GN=Dnm1 PE=1 SV=2;sp|P39054|DYN2_MOUSE Dynamin-2 OS=Mus musculus OX=10090 GN=Dnm2 PE=1 SV=2	0.011018	0
sp|P39749|FEN1_MOUSE Flap endonuclease 1 OS=Mus musculus OX=10090 GN=Fen1 PE=1 SV=1	-0.25697	0.230147
sp|P39876|TIMP3_MOUSE Metalloproteinase inhibitor 3 OS=Mus musculus OX=10090 GN=Timp3 PE=1 SV=1	-0.48505	0.730742
sp|P40336|VP26A_MOUSE Vacuolar protein sorting-associated protein 26A OS=Mus musculus OX=10090 GN=Vps26a PE=1 SV=1	0.32911	0.394156
sp|P41105|RL28_MOUSE 60S ribosomal protein L28 OS=Mus musculus OX=10090 GN=Rpl28 PE=1 SV=2	0.240997	0.683764
sp|P41241|CSK_MOUSE Tyrosine-protein kinase CSK OS=Mus musculus OX=10090 GN=Csk PE=1 SV=2	-1.03964	1.02523
sp|P41317|MBL2_MOUSE Mannose-binding protein C OS=Mus musculus OX=10090 GN=Mbl2 PE=1 SV=2	0.187202	0.528975
sp|P42932|TCPQ_MOUSE T-complex protein 1 subunit theta OS=Mus musculus OX=10090 GN=Cct8 PE=1 SV=3	0.130775	0.280849
sp|P43024|CX6A1_MOUSE Cytochrome c oxidase subunit 6A1, mitochondrial OS=Mus musculus OX=10090 GN=Cox6a1 PE=1 SV=2	0.672022	0.259671
sp|P43247|MSH2_MOUSE DNA mismatch repair protein Msh2 OS=Mus musculus OX=10090 GN=Msh2 PE=1 SV=1	-1.37645	0.824156
sp|P43274|H14_MOUSE Histone H1.4 OS=Mus musculus OX=10090 GN=H1-4 PE=1 SV=2	-0.33509	0.533867
sp|P43277|H13_MOUSE Histone H1.3 OS=Mus musculus OX=10090 GN=H1-3 PE=1 SV=2	-0.51165	0.847186
sp|P45591|COF2_MOUSE Cofilin-2 OS=Mus musculus OX=10090 GN=Cfl2 PE=1 SV=1	0.453699	0.432525
sp|P45952|ACADM_MOUSE Medium-chain specific acyl-CoA dehydrogenase, mitochondrial OS=Mus musculus OX=10090 GN=Acadm PE=1 SV=1	-2.91116	0
sp|P46061|RAGP1_MOUSE Ran GTPase-activating protein 1 OS=Mus musculus OX=10090 GN=Rangap1 PE=1 SV=2	0.667259	0.43178
sp|P46471|PRS7_MOUSE 26S proteasome regulatory subunit 7 OS=Mus musculus OX=10090 GN=Psmc2 PE=1 SV=5	-0.34358	1.02872
sp|P46664|PURA2_MOUSE Adenylosuccinate synthetase isozyme 2 OS=Mus musculus OX=10090 GN=Adss2 PE=1 SV=2	-0.64989	0.660159
sp|P46935|NEDD4_MOUSE E3 ubiquitin-protein ligase NEDD4 OS=Mus musculus OX=10090 GN=Nedd4 PE=1 SV=3	0.040694	0
sp|P47738|ALDH2_MOUSE Aldehyde dehydrogenase, mitochondrial OS=Mus musculus OX=10090 GN=Aldh2 PE=1 SV=1	0.234021	0.121035
sp|P47753|CAZA1_MOUSE F-actin-capping protein subunit alpha-1 OS=Mus musculus OX=10090 GN=Capza1 PE=1 SV=4	-1.19795	1.2069
sp|P47758|SRPRB_MOUSE Signal recognition particle receptor subunit beta OS=Mus musculus OX=10090 GN=Srprb PE=1 SV=1	-0.10267	0.003243
sp|P47856|GFPT1_MOUSE Glutamine--fructose-6-phosphate aminotransferase [isomerizing] 1 OS=Mus musculus OX=10090 GN=Gfpt1 PE=1 SV=3	-0.30374	0.362589
sp|P47878|IBP3_MOUSE Insulin-like growth factor-binding protein 3 OS=Mus musculus OX=10090 GN=Igfbp3 PE=2 SV=2	-0.21208	0.142431
sp|P47911|RL6_MOUSE 60S ribosomal protein L6 OS=Mus musculus OX=10090 GN=Rpl6 PE=1 SV=3	0.106265	0.810037
sp|P47915|RL29_MOUSE 60S ribosomal protein L29 OS=Mus musculus OX=10090 GN=Rpl29 PE=1 SV=2	-0.0473	0.067324
sp|P47962|RL5_MOUSE 60S ribosomal protein L5 OS=Mus musculus OX=10090 GN=Rpl5 PE=1 SV=3	-0.12094	0.541415
sp|P47963|RL13_MOUSE 60S ribosomal protein L13 OS=Mus musculus OX=10090 GN=Rpl13 PE=1 SV=3	-0.05279	0.023619
sp|P47964|RL36_MOUSE 60S ribosomal protein L36 OS=Mus musculus OX=10090 GN=Rpl36 PE=1 SV=2	-0.09786	0.759352
sp|P48024|EIF1_MOUSE Eukaryotic translation initiation factor 1 OS=Mus musculus OX=10090 GN=Eif1 PE=1 SV=2;sp|Q9CXU9|EIF1B_MOUSE Eukaryotic translation initiation factor 1b OS=Mus musculus OX=10090 GN=Eif1b PE=1 SV=2	1.12794	0.284994
sp|P48758|CBR1_MOUSE Carbonyl reductase [NADPH] 1 OS=Mus musculus OX=10090 GN=Cbr1 PE=1 SV=3	0.548835	0.161886
sp|P49717|MCM4_MOUSE DNA replication licensing factor MCM4 OS=Mus musculus OX=10090 GN=Mcm4 PE=1 SV=1	0.082113	0.275362
sp|P49718|MCM5_MOUSE DNA replication licensing factor MCM5 OS=Mus musculus OX=10090 GN=Mcm5 PE=1 SV=2	-0.33077	1.14246
sp|P50247|SAHH_MOUSE Adenosylhomocysteinase OS=Mus musculus OX=10090 GN=Ahcy PE=1 SV=3	-0.61348	1.20222
sp|P50637|TSPO_MOUSE Translocator protein OS=Mus musculus OX=10090 GN=Tspo PE=1 SV=1	-0.27238	0.828347
sp|P51174|ACADL_MOUSE Long-chain specific acyl-CoA dehydrogenase, mitochondrial OS=Mus musculus OX=10090 GN=Acadl PE=1 SV=2	-0.33094	0.529656
sp|P51410|RL9_MOUSE 60S ribosomal protein L9 OS=Mus musculus OX=10090 GN=Rpl9 PE=2 SV=2	0.182111	0.990177
sp|P51660|DHB4_MOUSE Peroxisomal multifunctional enzyme type 2 OS=Mus musculus OX=10090 GN=Hsd17b4 PE=1 SV=3	-1.17237	1.01321
sp|P51807|DYLT1_MOUSE Dynein light chain Tctex-type 1 OS=Mus musculus OX=10090 GN=Dynlt1 PE=1 SV=1	-0.43314	0.594888
sp|P51881|ADT2_MOUSE ADP/ATP translocase 2 OS=Mus musculus OX=10090 GN=Slc25a5 PE=1 SV=3	0.08687	0.148782
sp|P52293|IMA1_MOUSE Importin subunit alpha-1 OS=Mus musculus OX=10090 GN=Kpna2 PE=1 SV=2	0.191388	0
sp|P52332|JAK1_MOUSE Tyrosine-protein kinase JAK1 OS=Mus musculus OX=10090 GN=Jak1 PE=1 SV=1	0.808499	0.205027
sp|P52432|RPAC1_MOUSE DNA-directed RNA polymerases I and III subunit RPAC1 OS=Mus musculus OX=10090 GN=Polr1c PE=1 SV=3	0.71913	0.791714
sp|P52479|UBP10_MOUSE Ubiquitin carboxyl-terminal hydrolase 10 OS=Mus musculus OX=10090 GN=Usp10 PE=1 SV=3	0.188277	0.666028
sp|P52480|KPYM_MOUSE Pyruvate kinase PKM OS=Mus musculus OX=10090 GN=Pkm PE=1 SV=4	-0.2766	1.25331
sp|P53026|RL10A_MOUSE 60S ribosomal protein L10a OS=Mus musculus OX=10090 GN=Rpl10a PE=1 SV=3	-0.07057	0.156766
sp|P53564|CUX1_MOUSE Homeobox protein cut-like 1 OS=Mus musculus OX=10090 GN=Cux1 PE=1 SV=3	0.976508	0.939428
sp|P53569|CEBPZ_MOUSE CCAAT/enhancer-binding protein zeta OS=Mus musculus OX=10090 GN=Cebpz PE=1 SV=2	-1.07383	1.12589
sp|P53996|CNBP_MOUSE Cellular nucleic acid-binding protein OS=Mus musculus OX=10090 GN=Cnbp PE=1 SV=2	0.194416	0.854793
sp|P54071|IDHP_MOUSE Isocitrate dehydrogenase [NADP], mitochondrial OS=Mus musculus OX=10090 GN=Idh2 PE=1 SV=3	-0.94771	1.19603
sp|P54276|MSH6_MOUSE DNA mismatch repair protein Msh6 OS=Mus musculus OX=10090 GN=Msh6 PE=1 SV=3	-1.2513	0.834642
sp|P54729|NUB1_MOUSE NEDD8 ultimate buster 1 OS=Mus musculus OX=10090 GN=Nub1 PE=1 SV=2	-0.38412	0.054229
sp|P54775|PRS6B_MOUSE 26S proteasome regulatory subunit 6B OS=Mus musculus OX=10090 GN=Psmc4 PE=1 SV=2	-0.00983	0
sp|P54822|PUR8_MOUSE Adenylosuccinate lyase OS=Mus musculus OX=10090 GN=Adsl PE=1 SV=2	-0.16909	0.045256
sp|P54823|DDX6_MOUSE Probable ATP-dependent RNA helicase DDX6 OS=Mus musculus OX=10090 GN=Ddx6 PE=1 SV=1	0.246253	1.12186
sp|P55264|ADK_MOUSE Adenosine kinase OS=Mus musculus OX=10090 GN=Adk PE=1 SV=2	-2.27674	0
sp|P56135|ATPK_MOUSE ATP synthase subunit f, mitochondrial OS=Mus musculus OX=10090 GN=Atp5mf PE=1 SV=3	-0.10616	0.036869
sp|P56391|CX6B1_MOUSE Cytochrome c oxidase subunit 6B1 OS=Mus musculus OX=10090 GN=Cox6b1 PE=1 SV=2	0.30359	0.134387
sp|P56480|ATPB_MOUSE ATP synthase subunit beta, mitochondrial OS=Mus musculus OX=10090 GN=Atp5f1b PE=1 SV=2	-0.06468	0.038387
sp|P56546|CTBP2_MOUSE C-terminal-binding protein 2 OS=Mus musculus OX=10090 GN=Ctbp2 PE=1 SV=2	0.653528	0.583728
sp|P56581|TDG_MOUSE G/T mismatch-specific thymine DNA glycosylase OS=Mus musculus OX=10090 GN=Tdg PE=1 SV=2	0.794224	0.938022
sp|P56959|FUS_MOUSE RNA-binding protein FUS OS=Mus musculus OX=10090 GN=Fus PE=1 SV=1	-0.00138	0
sp|P56960|EXOSX_MOUSE Exosome component 10 OS=Mus musculus OX=10090 GN=Exosc10 PE=1 SV=2	-0.51364	0.54809
sp|P57080|UBP25_MOUSE Ubiquitin carboxyl-terminal hydrolase 25 OS=Mus musculus OX=10090 GN=Usp25 PE=1 SV=2		0
sp|P57759|ERP29_MOUSE Endoplasmic reticulum resident protein 29 OS=Mus musculus OX=10090 GN=Erp29 PE=1 SV=2	0.053677	0.00845
sp|P57776|EF1D_MOUSE Elongation factor 1-delta OS=Mus musculus OX=10090 GN=Eef1d PE=1 SV=3	0.047848	0.057082
sp|P57780|ACTN4_MOUSE Alpha-actinin-4 OS=Mus musculus OX=10090 GN=Actn4 PE=1 SV=1	-0.27808	0.601108
sp|P57784|RU2A_MOUSE U2 small nuclear ribonucleoprotein A OS=Mus musculus OX=10090 GN=Snrpa1 PE=1 SV=2	0.169498	0.339724
sp|P58044|IDI1_MOUSE Isopentenyl-diphosphate Delta-isomerase 1 OS=Mus musculus OX=10090 GN=Idi1 PE=1 SV=1	-1.09629	0.661865
sp|P58059|RT21_MOUSE 28S ribosomal protein S21, mitochondrial OS=Mus musculus OX=10090 GN=Mrps21 PE=1 SV=1	-0.12368	0.081392
sp|P58252|EF2_MOUSE Elongation factor 2 OS=Mus musculus OX=10090 GN=Eef2 PE=1 SV=2	-0.01096	0
sp|P58462|FOXP1_MOUSE Forkhead box protein P1 OS=Mus musculus OX=10090 GN=Foxp1 PE=1 SV=1		0
sp|P58468|F207A_MOUSE Protein FAM207A OS=Mus musculus OX=10090 GN=Fam207a PE=1 SV=1	0.051332	0.016926
sp|P58742|AAAS_MOUSE Aladin OS=Mus musculus OX=10090 GN=Aaas PE=1 SV=1	0.344341	0.053684
sp|P59325|IF5_MOUSE Eukaryotic translation initiation factor 5 OS=Mus musculus OX=10090 GN=Eif5 PE=1 SV=1	-0.07295	0.043052
sp|P59997|KDM2A_MOUSE Lysine-specific demethylase 2A OS=Mus musculus OX=10090 GN=Kdm2a PE=1 SV=2	0.87809	0.354286
sp|P59999|ARPC4_MOUSE Actin-related protein 2/3 complex subunit 4 OS=Mus musculus OX=10090 GN=Arpc4 PE=1 SV=3	-0.10587	0.128229
sp|P60122|RUVB1_MOUSE RuvB-like 1 OS=Mus musculus OX=10090 GN=Ruvbl1 PE=1 SV=1	0.086061	0.018411
sp|P60229|EIF3E_MOUSE Eukaryotic translation initiation factor 3 subunit E OS=Mus musculus OX=10090 GN=Eif3e PE=1 SV=1	-0.03197	0
sp|P60335|PCBP1_MOUSE Poly(rC)-binding protein 1 OS=Mus musculus OX=10090 GN=Pcbp1 PE=1 SV=1	-0.13275	0.326904
sp|P60670|NPL4_MOUSE Nuclear protein localization protein 4 homolog OS=Mus musculus OX=10090 GN=Nploc4 PE=1 SV=3	-0.10792	0.057559
sp|P60762|MO4L1_MOUSE Mortality factor 4-like protein 1 OS=Mus musculus OX=10090 GN=Morf4l1 PE=1 SV=2	-0.463	0
	0.294762	0.668139
sp|P60766|CDC42_MOUSE Cell division control protein 42 homolog OS=Mus musculus OX=10090 GN=Cdc42 PE=1 SV=2	-0.2602	0.836183
sp|P60824|CIRBP_MOUSE Cold-inducible RNA-binding protein OS=Mus musculus OX=10090 GN=Cirbp PE=1 SV=1	1.1921	1.23202
sp|P60843|IF4A1_MOUSE Eukaryotic initiation factor 4A-I OS=Mus musculus OX=10090 GN=Eif4a1 PE=1 SV=1	0.078196	0.58524
sp|P60867|RS20_MOUSE 40S ribosomal protein S20 OS=Mus musculus OX=10090 GN=Rps20 PE=1 SV=1	-0.02471	0
sp|P61082|UBC12_MOUSE NEDD8-conjugating enzyme Ubc12 OS=Mus musculus OX=10090 GN=Ube2m PE=1 SV=1	0.093815	0.043126
sp|P61161|ARP2_MOUSE Actin-related protein 2 OS=Mus musculus OX=10090 GN=Actr2 PE=1 SV=1	0.023252	0
sp|P61202|CSN2_MOUSE COP9 signalosome complex subunit 2 OS=Mus musculus OX=10090 GN=Cops2 PE=1 SV=1	0.131978	0.028308
	-0.03798	0.049595
sp|P61211|ARL1_MOUSE ADP-ribosylation factor-like protein 1 OS=Mus musculus OX=10090 GN=Arl1 PE=1 SV=1	-0.1484	0
sp|P61222|ABCE1_MOUSE ATP-binding cassette sub-family E member 1 OS=Mus musculus OX=10090 GN=Abce1 PE=1 SV=1	-0.43606	0.673837
sp|P61255|RL26_MOUSE 60S ribosomal protein L26 OS=Mus musculus OX=10090 GN=Rpl26 PE=1 SV=1	0.059865	0.07361
sp|Q9CQL1|MGN2_MOUSE Protein mago nashi homolog 2 OS=Mus musculus OX=10090 GN=Magohb PE=2 SV=1;sp|P61327|MGN_MOUSE Protein mago nashi homolog OS=Mus musculus OX=10090 GN=Magoh PE=2 SV=1	-0.03685	0
sp|P61358|RL27_MOUSE 60S ribosomal protein L27 OS=Mus musculus OX=10090 GN=Rpl27 PE=1 SV=2	-0.03436	0.057254
sp|P61620|S61A1_MOUSE Protein transport protein Sec61 subunit alpha isoform 1 OS=Mus musculus OX=10090 GN=Sec61a1 PE=1 SV=2	0.040985	0.036926
sp|P61750|ARF4_MOUSE ADP-ribosylation factor 4 OS=Mus musculus OX=10090 GN=Arf4 PE=1 SV=2	0.360648	0.3795
sp|P61924|COPZ1_MOUSE Coatomer subunit zeta-1 OS=Mus musculus OX=10090 GN=Copz1 PE=1 SV=1	-0.10118	0.147057
sp|P61957|SUMO2_MOUSE Small ubiquitin-related modifier 2 OS=Mus musculus OX=10090 GN=Sumo2 PE=1 SV=1	0.57556	0.655386
sp|P61967|AP1S1_MOUSE AP-1 complex subunit sigma-1A OS=Mus musculus OX=10090 GN=Ap1s1 PE=1 SV=1	-0.453	0.510394
sp|P61979|HNRPK_MOUSE Heterogeneous nuclear ribonucleoprotein K OS=Mus musculus OX=10090 GN=Hnrnpk PE=1 SV=1	-0.05952	0.337305
sp|P61982|1433G_MOUSE 14-3-3 protein gamma OS=Mus musculus OX=10090 GN=Ywhag PE=1 SV=2	-0.10206	0.048821
sp|P62082|RS7_MOUSE 40S ribosomal protein S7 OS=Mus musculus OX=10090 GN=Rps7 PE=2 SV=1	0.00618	0
sp|P62137|PP1A_MOUSE Serine/threonine-protein phosphatase PP1-alpha catalytic subunit OS=Mus musculus OX=10090 GN=Ppp1ca PE=1 SV=1	0.124232	0.824039
sp|P62192|PRS4_MOUSE 26S proteasome regulatory subunit 4 OS=Mus musculus OX=10090 GN=Psmc1 PE=1 SV=1	0.173405	0.213801
sp|P62196|PRS8_MOUSE 26S proteasome regulatory subunit 8 OS=Mus musculus OX=10090 GN=Psmc5 PE=1 SV=1	-0.26498	0.085221
sp|P62242|RS8_MOUSE 40S ribosomal protein S8 OS=Mus musculus OX=10090 GN=Rps8 PE=1 SV=2	-0.06216	0.184088
sp|P62245|RS15A_MOUSE 40S ribosomal protein S15a OS=Mus musculus OX=10090 GN=Rps15a PE=1 SV=2	-0.12417	0.420709
sp|P62259|1433E_MOUSE 14-3-3 protein epsilon OS=Mus musculus OX=10090 GN=Ywhae PE=1 SV=1	-0.05687	0
sp|P62264|RS14_MOUSE 40S ribosomal protein S14 OS=Mus musculus OX=10090 GN=Rps14 PE=1 SV=3	0.030838	0.127078
sp|P62267|RS23_MOUSE 40S ribosomal protein S23 OS=Mus musculus OX=10090 GN=Rps23 PE=1 SV=3	0.21846	0.452906
sp|P62270|RS18_MOUSE 40S ribosomal protein S18 OS=Mus musculus OX=10090 GN=Rps18 PE=1 SV=3	0.236951	1.12546
sp|P62274|RS29_MOUSE 40S ribosomal protein S29 OS=Mus musculus OX=10090 GN=Rps29 PE=1 SV=2	0.363323	0.698367
sp|P62281|RS11_MOUSE 40S ribosomal protein S11 OS=Mus musculus OX=10090 GN=Rps11 PE=1 SV=3	0.09213	0.517492
sp|P62301|RS13_MOUSE 40S ribosomal protein S13 OS=Mus musculus OX=10090 GN=Rps13 PE=1 SV=2	0.134889	1.1947
sp|P62305|RUXE_MOUSE Small nuclear ribonucleoprotein E OS=Mus musculus OX=10090 GN=Snrpe PE=1 SV=1	0.329175	0.443412
sp|P62307|RUXF_MOUSE Small nuclear ribonucleoprotein F OS=Mus musculus OX=10090 GN=Snrpf PE=1 SV=1	0.462056	0.468353
sp|P62309|RUXG_MOUSE Small nuclear ribonucleoprotein G OS=Mus musculus OX=10090 GN=Snrpg PE=1 SV=1	0.084263	0.028117
sp|P62315|SMD1_MOUSE Small nuclear ribonucleoprotein Sm D1 OS=Mus musculus OX=10090 GN=Snrpd1 PE=1 SV=1	0.29243	0.870047
sp|P62317|SMD2_MOUSE Small nuclear ribonucleoprotein Sm D2 OS=Mus musculus OX=10090 GN=Snrpd2 PE=1 SV=1	0.492578	0.730768
sp|P62320|SMD3_MOUSE Small nuclear ribonucleoprotein Sm D3 OS=Mus musculus OX=10090 GN=Snrpd3 PE=1 SV=1	0.310129	0.161327
sp|P62331|ARF6_MOUSE ADP-ribosylation factor 6 OS=Mus musculus OX=10090 GN=Arf6 PE=1 SV=2	0.22735	0.302953
sp|P62334|PRS10_MOUSE 26S proteasome regulatory subunit 10B OS=Mus musculus OX=10090 GN=Psmc6 PE=1 SV=1	-0.31331	0.213837
sp|P62340|TBPL1_MOUSE TATA box-binding protein-like protein 1 OS=Mus musculus OX=10090 GN=Tbpl1 PE=1 SV=1	0.314683	0.240735
sp|P62627|DLRB1_MOUSE Dynein light chain roadblock-type 1 OS=Mus musculus OX=10090 GN=Dynlrb1 PE=1 SV=3	-0.70967	0.33857
sp|P62702|RS4X_MOUSE 40S ribosomal protein S4, X isoform OS=Mus musculus OX=10090 GN=Rps4x PE=1 SV=2	-0.01602	0.003746
sp|P62717|RL18A_MOUSE 60S ribosomal protein L18a OS=Mus musculus OX=10090 GN=Rpl18a PE=1 SV=1	0.112577	0.481319
sp|P62743|AP2S1_MOUSE AP-2 complex subunit sigma OS=Mus musculus OX=10090 GN=Ap2s1 PE=1 SV=1	-0.28788	0.474493
sp|P62751|RL23A_MOUSE 60S ribosomal protein L23a OS=Mus musculus OX=10090 GN=Rpl23a PE=1 SV=1	-0.13075	0.402192
sp|P62754|RS6_MOUSE 40S ribosomal protein S6 OS=Mus musculus OX=10090 GN=Rps6 PE=1 SV=1	-0.05075	0.255862
sp|P62806|H4_MOUSE Histone H4 OS=Mus musculus OX=10090 GN=H4c1 PE=1 SV=2	-0.17822	0.870654
sp|P62827|RAN_MOUSE GTP-binding nuclear protein Ran OS=Mus musculus OX=10090 GN=Ran PE=1 SV=3;sp|Q61820|RANT_MOUSE GTP-binding nuclear protein Ran, testis-specific isoform OS=Mus musculus OX=10090 GN=Rasl2-9 PE=2 SV=1	1.05249	0.747142
sp|P62830|RL23_MOUSE 60S ribosomal protein L23 OS=Mus musculus OX=10090 GN=Rpl23 PE=1 SV=1	0.002831	0
sp|P62843|RS15_MOUSE 40S ribosomal protein S15 OS=Mus musculus OX=10090 GN=Rps15 PE=1 SV=2	0.592119	1.13935
sp|P62849|RS24_MOUSE 40S ribosomal protein S24 OS=Mus musculus OX=10090 GN=Rps24 PE=1 SV=1	-0.00519	0
sp|P62852|RS25_MOUSE 40S ribosomal protein S25 OS=Mus musculus OX=10090 GN=Rps25 PE=1 SV=1	0.025686	0.100035
sp|P62855|RS26_MOUSE 40S ribosomal protein S26 OS=Mus musculus OX=10090 GN=Rps26 PE=1 SV=3	0.028155	0.028103
sp|P62858|RS28_MOUSE 40S ribosomal protein S28 OS=Mus musculus OX=10090 GN=Rps28 PE=1 SV=1	0.425067	0.917108
sp|P62862|RS30_MOUSE 40S ribosomal protein S30 OS=Mus musculus OX=10090 GN=Fau PE=1 SV=1	-0.13228	0.358422
sp|P62869|ELOB_MOUSE Elongin-B OS=Mus musculus OX=10090 GN=Elob PE=1 SV=1	-0.5591	0.971936
sp|P62874|GBB1_MOUSE Guanine nucleotide-binding protein G(I)/G(S)/G(T) subunit beta-1 OS=Mus musculus OX=10090 GN=Gnb1 PE=1 SV=3	-0.13792	0.076761
sp|P62876|RPAB5_MOUSE DNA-directed RNA polymerases I, II, and III subunit RPABC5 OS=Mus musculus OX=10090 GN=Polr2l PE=3 SV=1	0.317851	0.168835
sp|P62878|RBX1_MOUSE E3 ubiquitin-protein ligase RBX1 OS=Mus musculus OX=10090 GN=Rbx1 PE=1 SV=1	0.011384	0
sp|P62880|GBB2_MOUSE Guanine nucleotide-binding protein G(I)/G(S)/G(T) subunit beta-2 OS=Mus musculus OX=10090 GN=Gnb2 PE=1 SV=3	-0.59022	1.10691
sp|P62889|RL30_MOUSE 60S ribosomal protein L30 OS=Mus musculus OX=10090 GN=Rpl30 PE=1 SV=2	-0.33554	1.22521
sp|P62892|RL39_MOUSE 60S ribosomal protein L39 OS=Mus musculus OX=10090 GN=Rpl39 PE=1 SV=2	0.118834	0.054806
sp|P62900|RL31_MOUSE 60S ribosomal protein L31 OS=Mus musculus OX=10090 GN=Rpl31 PE=1 SV=1	0.077223	0.162016
sp|P62908|RS3_MOUSE 40S ribosomal protein S3 OS=Mus musculus OX=10090 GN=Rps3 PE=1 SV=1	0.042585	0.241592
sp|P62911|RL32_MOUSE 60S ribosomal protein L32 OS=Mus musculus OX=10090 GN=Rpl32 PE=1 SV=2	-0.11832	0.201691
sp|P62918|RL8_MOUSE 60S ribosomal protein L8 OS=Mus musculus OX=10090 GN=Rpl8 PE=1 SV=2	-0.00665	0
sp|P62960|YBOX1_MOUSE Y-box-binding protein 1 OS=Mus musculus OX=10090 GN=Ybx1 PE=1 SV=3	-0.08057	0.124956
sp|P62996|TRA2B_MOUSE Transformer-2 protein homolog beta OS=Mus musculus OX=10090 GN=Tra2b PE=1 SV=1	0.268932	1.00923
sp|P63005|LIS1_MOUSE Platelet-activating factor acetylhydrolase IB subunit alpha OS=Mus musculus OX=10090 GN=Pafah1b1 PE=1 SV=2	-0.24946	0.344931
sp|P63037|DNJA1_MOUSE DnaJ homolog subfamily A member 1 OS=Mus musculus OX=10090 GN=Dnaja1 PE=1 SV=1	0.580008	0.8661
sp|P63038|CH60_MOUSE 60 kDa heat shock protein, mitochondrial OS=Mus musculus OX=10090 GN=Hspd1 PE=1 SV=1	-0.24893	0.07849
sp|P63073|IF4E_MOUSE Eukaryotic translation initiation factor 4E OS=Mus musculus OX=10090 GN=Eif4e PE=1 SV=1	0.430683	0.788743
sp|P63087|PP1G_MOUSE Serine/threonine-protein phosphatase PP1-gamma catalytic subunit OS=Mus musculus OX=10090 GN=Ppp1cc PE=1 SV=1	0.083738	0.003632
sp|P63101|1433Z_MOUSE 14-3-3 protein zeta/delta OS=Mus musculus OX=10090 GN=Ywhaz PE=1 SV=1	-0.34092	0.121706
sp|P63154|CRNL1_MOUSE Crooked neck-like protein 1 OS=Mus musculus OX=10090 GN=Crnkl1 PE=1 SV=1	-0.48468	0.463034
sp|P63166|SUMO1_MOUSE Small ubiquitin-related modifier 1 OS=Mus musculus OX=10090 GN=Sumo1 PE=1 SV=1	0.78753	0.551489
sp|P63168|DYL1_MOUSE Dynein light chain 1, cytoplasmic OS=Mus musculus OX=10090 GN=Dynll1 PE=1 SV=1;sp|Q9D0M5|DYL2_MOUSE Dynein light chain 2, cytoplasmic OS=Mus musculus OX=10090 GN=Dynll2 PE=1 SV=1	-0.21818	0.115054
sp|P63242|IF5A1_MOUSE Eukaryotic translation initiation factor 5A-1 OS=Mus musculus OX=10090 GN=Eif5a PE=1 SV=2	0.368093	1.17331
sp|P63260|ACTG_MOUSE Actin, cytoplasmic 2 OS=Mus musculus OX=10090 GN=Actg1 PE=1 SV=1	-2.02862	1.19395
sp|Q9Z199|SPT4B_MOUSE Transcription elongation factor SPT4-B OS=Mus musculus OX=10090 GN=Supt4h1b PE=2 SV=1;sp|P63271|SPT4A_MOUSE Transcription elongation factor SPT4-A OS=Mus musculus OX=10090 GN=Supt4h1a PE=2 SV=1	0.03342	0
sp|P63276|RS17_MOUSE 40S ribosomal protein S17 OS=Mus musculus OX=10090 GN=Rps17 PE=1 SV=2	0.269395	0.803524
sp|P63280|UBC9_MOUSE SUMO-conjugating enzyme UBC9 OS=Mus musculus OX=10090 GN=Ube2i PE=1 SV=1	0.291116	0.523165
sp|P63321|RALA_MOUSE Ras-related protein Ral-A OS=Mus musculus OX=10090 GN=Rala PE=1 SV=1;sp|Q9JIW9|RALB_MOUSE Ras-related protein Ral-B OS=Mus musculus OX=10090 GN=Ralb PE=1 SV=1	0.258026	0.369135
sp|P63323|RS12_MOUSE 40S ribosomal protein S12 OS=Mus musculus OX=10090 GN=Rps12 PE=1 SV=2	-0.23111	0.268963
sp|P63325|RS10_MOUSE 40S ribosomal protein S10 OS=Mus musculus OX=10090 GN=Rps10 PE=1 SV=1	0.240788	0.640619
	0.185031	0.248463
sp|P67984|RL22_MOUSE 60S ribosomal protein L22 OS=Mus musculus OX=10090 GN=Rpl22 PE=1 SV=2	0.021945	0
sp|P68040|RACK1_MOUSE Receptor of activated protein C kinase 1 OS=Mus musculus OX=10090 GN=Rack1 PE=1 SV=3	-0.22164	1.09104
sp|P68181|KAPCB_MOUSE cAMP-dependent protein kinase catalytic subunit beta OS=Mus musculus OX=10090 GN=Prkacb PE=1 SV=2;sp|P05132|KAPCA_MOUSE cAMP-dependent protein kinase catalytic subunit alpha OS=Mus musculus OX=10090 GN=Prkaca PE=1 SV=3	-0.25268	0.194551
sp|P68254|1433T_MOUSE 14-3-3 protein theta OS=Mus musculus OX=10090 GN=Ywhaq PE=1 SV=1	0.342843	0.56875
sp|P68368|TBA4A_MOUSE Tubulin alpha-4A chain OS=Mus musculus OX=10090 GN=Tuba4a PE=1 SV=1	-0.03993	0.016638
sp|P68369|TBA1A_MOUSE Tubulin alpha-1A chain OS=Mus musculus OX=10090 GN=Tuba1a PE=1 SV=1;sp|P05214|TBA3_MOUSE Tubulin alpha-3 chain OS=Mus musculus OX=10090 GN=Tuba3a PE=1 SV=1	-0.14196	0.876499
sp|P68372|TBB4B_MOUSE Tubulin beta-4B chain OS=Mus musculus OX=10090 GN=Tubb4b PE=1 SV=1;sp|Q9D6F9|TBB4A_MOUSE Tubulin beta-4A chain OS=Mus musculus OX=10090 GN=Tubb4a PE=1 SV=3	-0.04914	0.033398
sp|P68373|TBA1C_MOUSE Tubulin alpha-1C chain OS=Mus musculus OX=10090 GN=Tuba1c PE=1 SV=1;sp|Q9JJZ2|TBA8_MOUSE Tubulin alpha-8 chain OS=Mus musculus OX=10090 GN=Tuba8 PE=1 SV=1	-1.04484	1.02415
sp|P68510|1433F_MOUSE 14-3-3 protein eta OS=Mus musculus OX=10090 GN=Ywhah PE=1 SV=2	0.108845	0.050449
sp|P70122|SBDS_MOUSE Ribosome maturation protein SBDS OS=Mus musculus OX=10090 GN=Sbds PE=1 SV=4	-1.29126	0.925347
sp|P70168|IMB1_MOUSE Importin subunit beta-1 OS=Mus musculus OX=10090 GN=Kpnb1 PE=1 SV=2	-0.12755	0.027822
sp|P70217|HXD13_MOUSE Homeobox protein Hox-D13 OS=Mus musculus OX=10090 GN=Hoxd13 PE=1 SV=2	1.05472	0.513849
sp|P70279|SURF6_MOUSE Surfeit locus protein 6 OS=Mus musculus OX=10090 GN=Surf6 PE=1 SV=1	-0.38733	0
sp|P70288|HDAC2_MOUSE Histone deacetylase 2 OS=Mus musculus OX=10090 GN=Hdac2 PE=1 SV=1	0.786588	0.787151
sp|P70303|PYRG2_MOUSE CTP synthase 2 OS=Mus musculus OX=10090 GN=Ctps2 PE=1 SV=1	-0.18203	0.288526
sp|P70318|TIAR_MOUSE Nucleolysin TIAR OS=Mus musculus OX=10090 GN=Tial1 PE=1 SV=1	0.524684	0.538038
sp|P70333|HNRH2_MOUSE Heterogeneous nuclear ribonucleoprotein H2 OS=Mus musculus OX=10090 GN=Hnrnph2 PE=1 SV=1	0.175851	0.200317
sp|P70336|ROCK2_MOUSE Rho-associated protein kinase 2 OS=Mus musculus OX=10090 GN=Rock2 PE=1 SV=1	0.192499	0.119622
sp|P70362|UFD1_MOUSE Ubiquitin recognition factor in ER-associated degradation protein 1 OS=Mus musculus OX=10090 GN=Ufd1 PE=1 SV=2	0.154581	0.02843
sp|P70372|ELAV1_MOUSE ELAV-like protein 1 OS=Mus musculus OX=10090 GN=Elavl1 PE=1 SV=2	-0.13806	0.344215
sp|P70404|IDHG1_MOUSE Isocitrate dehydrogenase [NAD] subunit gamma 1, mitochondrial OS=Mus musculus OX=10090 GN=Idh3g PE=1 SV=1	-0.43875	0.520178
	0.047762	0
sp|P70677|CASP3_MOUSE Caspase-3 OS=Mus musculus OX=10090 GN=Casp3 PE=1 SV=1	-0.72493	0.457175
sp|P70698|PYRG1_MOUSE CTP synthase 1 OS=Mus musculus OX=10090 GN=Ctps1 PE=1 SV=2	-0.08106	0.21911
sp|P80313|TCPH_MOUSE T-complex protein 1 subunit eta OS=Mus musculus OX=10090 GN=Cct7 PE=1 SV=1	-0.19561	0.876749
sp|P80314|TCPB_MOUSE T-complex protein 1 subunit beta OS=Mus musculus OX=10090 GN=Cct2 PE=1 SV=4	0.657365	0.403024
sp|P80315|TCPD_MOUSE T-complex protein 1 subunit delta OS=Mus musculus OX=10090 GN=Cct4 PE=1 SV=3	0.042153	0.108289
sp|P80316|TCPE_MOUSE T-complex protein 1 subunit epsilon OS=Mus musculus OX=10090 GN=Cct5 PE=1 SV=1	-0.29626	0.214576
sp|P80317|TCPZ_MOUSE T-complex protein 1 subunit zeta OS=Mus musculus OX=10090 GN=Cct6a PE=1 SV=3	0.026721	0.014506
sp|P80318|TCPG_MOUSE T-complex protein 1 subunit gamma OS=Mus musculus OX=10090 GN=Cct3 PE=1 SV=1	0.027266	0.033729
sp|P83870|PHF5A_MOUSE PHD finger-like domain-containing protein 5A OS=Mus musculus OX=10090 GN=Phf5a PE=1 SV=1	0.181809	0.367458
sp|P83882|RL36A_MOUSE 60S ribosomal protein L36a OS=Mus musculus OX=10090 GN=Rpl36a PE=3 SV=2	0.92417	0.918019
sp|P83887|TBG1_MOUSE Tubulin gamma-1 chain OS=Mus musculus OX=10090 GN=Tubg1 PE=1 SV=1;sp|Q8VCK3|TBG2_MOUSE Tubulin gamma-2 chain OS=Mus musculus OX=10090 GN=Tubg2 PE=1 SV=1	-1.13058	0.413483
sp|P83940|ELOC_MOUSE Elongin-C OS=Mus musculus OX=10090 GN=Eloc PE=1 SV=1	0.196667	0.213469
sp|P84091|AP2M1_MOUSE AP-2 complex subunit mu OS=Mus musculus OX=10090 GN=Ap2m1 PE=1 SV=1	0.295253	0.543973
sp|P84096|RHOG_MOUSE Rho-related GTP-binding protein RhoG OS=Mus musculus OX=10090 GN=Rhog PE=1 SV=1	-0.49953	0.667185
sp|P84099|RL19_MOUSE 60S ribosomal protein L19 OS=Mus musculus OX=10090 GN=Rpl19 PE=1 SV=1	0.019965	0
sp|P84104|SRSF3_MOUSE Serine/arginine-rich splicing factor 3 OS=Mus musculus OX=10090 GN=Srsf3 PE=1 SV=1	-0.39914	0.106612
sp|P84228|H32_MOUSE Histone H3.2 OS=Mus musculus OX=10090 GN=Hist1h3b PE=1 SV=2	-0.2904	0.486185
sp|P84750|KVM5_MOUSE Ig kappa chain V region Mem5 (Fragment) OS=Mus musculus OX=10090 PE=1 SV=1	-0.95301	0.537941
sp|P84751|HVM63_MOUSE Ig heavy chain Mem5 (Fragment) OS=Mus musculus OX=10090 PE=1 SV=1	0.294263	0.354696
sp|P97310|MCM2_MOUSE DNA replication licensing factor MCM2 OS=Mus musculus OX=10090 GN=Mcm2 PE=1 SV=3	-0.61376	1.09844
sp|P97311|MCM6_MOUSE DNA replication licensing factor MCM6 OS=Mus musculus OX=10090 GN=Mcm6 PE=1 SV=1	-0.25863	0.482103
sp|P97314|CSRP2_MOUSE Cysteine and glycine-rich protein 2 OS=Mus musculus OX=10090 GN=Csrp2 PE=1 SV=3	1.11671	1.19382
sp|P97351|RS3A_MOUSE 40S ribosomal protein S3a OS=Mus musculus OX=10090 GN=Rps3a PE=1 SV=3	0.110765	0.2136
sp|P97376|FRG1_MOUSE Protein FRG1 OS=Mus musculus OX=10090 GN=Frg1 PE=1 SV=2	-0.3502	0.255605
sp|P97379|G3BP2_MOUSE Ras GTPase-activating protein-binding protein 2 OS=Mus musculus OX=10090 GN=G3bp2 PE=1 SV=2	0.150888	0.848863
sp|P97384|ANX11_MOUSE Annexin A11 OS=Mus musculus OX=10090 GN=Anxa11 PE=1 SV=2	0.018962	0
sp|P97445|CAC1A_MOUSE Voltage-dependent P/Q-type calcium channel subunit alpha-1A OS=Mus musculus OX=10090 GN=Cacna1a PE=1 SV=2		0
sp|P97447|FHL1_MOUSE Four and a half LIM domains protein 1 OS=Mus musculus OX=10090 GN=Fhl1 PE=1 SV=3	-0.34821	0.487735
sp|P97461|RS5_MOUSE 40S ribosomal protein S5 OS=Mus musculus OX=10090 GN=Rps5 PE=1 SV=3	0.082798	0.115791
sp|P97473|TRBP2_MOUSE RISC-loading complex subunit TARBP2 OS=Mus musculus OX=10090 GN=Tarbp2 PE=1 SV=2	0.426238	0.644298
sp|P97479|MYO7A_MOUSE Unconventional myosin-VIIa OS=Mus musculus OX=10090 GN=Myo7a PE=1 SV=2	-0.21976	0.076298
sp|P97789|XRN1_MOUSE 5-3 exoribonuclease 1 OS=Mus musculus OX=10090 GN=Xrn1 PE=1 SV=1	-0.66415	0.298567
sp|P97855|G3BP1_MOUSE Ras GTPase-activating protein-binding protein 1 OS=Mus musculus OX=10090 GN=G3bp1 PE=1 SV=1	0.110011	0.32203
sp|P99024|TBB5_MOUSE Tubulin beta-5 chain OS=Mus musculus OX=10090 GN=Tubb5 PE=1 SV=1	-0.35077	1.27127
sp|Q00PI9|HNRL2_MOUSE Heterogeneous nuclear ribonucleoprotein U-like protein 2 OS=Mus musculus OX=10090 GN=Hnrnpul2 PE=1 SV=2	0.504007	0.487791
sp|Q01405|SC23A_MOUSE Protein transport protein Sec23A OS=Mus musculus OX=10090 GN=Sec23a PE=1 SV=2	-0.69865	0.24859
sp|Q01853|TERA_MOUSE Transitional endoplasmic reticulum ATPase OS=Mus musculus OX=10090 GN=Vcp PE=1 SV=4	0.760472	1.01434
	-0.01546	0
sp|Q03265|ATPA_MOUSE ATP synthase subunit alpha, mitochondrial OS=Mus musculus OX=10090 GN=Atp5f1a PE=1 SV=1	-0.2161	0.487743
sp|Q03963|E2AK2_MOUSE Interferon-induced, double-stranded RNA-activated protein kinase OS=Mus musculus OX=10090 GN=Eif2ak2 PE=1 SV=2	-0.3471	0.128522
sp|Q04207|TF65_MOUSE Transcription factor p65 OS=Mus musculus OX=10090 GN=Rela PE=1 SV=1	0.393553	0.200515
sp|Q04750|TOP1_MOUSE DNA topoisomerase 1 OS=Mus musculus OX=10090 GN=Top1 PE=1 SV=2	-0.57922	0.668225
sp|Q05816|FABP5_MOUSE Fatty acid-binding protein 5 OS=Mus musculus OX=10090 GN=Fabp5 PE=1 SV=3	-0.49637	0.814429
sp|Q05920|PYC_MOUSE Pyruvate carboxylase, mitochondrial OS=Mus musculus OX=10090 GN=Pc PE=1 SV=1		0
sp|Q05AH6|SPNDC_MOUSE Spindlin interactor and repressor of chromatin-binding protein OS=Mus musculus OX=10090 GN=Spindoc PE=1 SV=1	2.02491	0.006227
sp|Q05BC3|EMAL1_MOUSE Echinoderm microtubule-associated protein-like 1 OS=Mus musculus OX=10090 GN=Eml1 PE=1 SV=1		0
sp|Q05CL8|LARP7_MOUSE La-related protein 7 OS=Mus musculus OX=10090 GN=Larp7 PE=1 SV=2	-0.35785	0.108579
sp|Q05D44|IF2P_MOUSE Eukaryotic translation initiation factor 5B OS=Mus musculus OX=10090 GN=Eif5b PE=1 SV=2	-0.15018	0.109529
sp|Q06180|PTN2_MOUSE Tyrosine-protein phosphatase non-receptor type 2 OS=Mus musculus OX=10090 GN=Ptpn2 PE=1 SV=2	-0.16295	0.151117
sp|Q06890|CLUS_MOUSE Clusterin OS=Mus musculus OX=10090 GN=Clu PE=1 SV=1	0.26398	1.08506
sp|Q07076|ANXA7_MOUSE Annexin A7 OS=Mus musculus OX=10090 GN=Anxa7 PE=1 SV=2	-1.82886	0.990098
sp|Q07832|PLK1_MOUSE Serine/threonine-protein kinase PLK1 OS=Mus musculus OX=10090 GN=Plk1 PE=1 SV=2	0.25417	0.25967
sp|Q08024|PEBB_MOUSE Core-binding factor subunit beta OS=Mus musculus OX=10090 GN=Cbfb PE=1 SV=1	-0.17782	0.043626
sp|Q08093|CNN2_MOUSE Calponin-2 OS=Mus musculus OX=10090 GN=Cnn2 PE=1 SV=1	-0.88093	0.510755
sp|Q08288|LYAR_MOUSE Cell growth-regulating nucleolar protein OS=Mus musculus OX=10090 GN=Lyar PE=1 SV=2	0.410292	0.626016
sp|Q08943|SSRP1_MOUSE FACT complex subunit SSRP1 OS=Mus musculus OX=10090 GN=Ssrp1 PE=1 SV=2	0.008185	0
sp|Q0GNC1|INF2_MOUSE Inverted formin-2 OS=Mus musculus OX=10090 GN=Inf2 PE=1 SV=1	0.581812	0.695608
sp|Q0P678|ZCH18_MOUSE Zinc finger CCCH domain-containing protein 18 OS=Mus musculus OX=10090 GN=Zc3h18 PE=1 SV=1	0.632713	0.214006
sp|Q0VBL3|RBM15_MOUSE RNA-binding protein 15 OS=Mus musculus OX=10090 GN=Rbm15 PE=1 SV=1	1.86042	0.84305
sp|Q1HFZ0|NSUN2_MOUSE RNA cytosine C(5)-methyltransferase NSUN2 OS=Mus musculus OX=10090 GN=Nsun2 PE=1 SV=2	-0.12872	0.813358
sp|Q2KN98|CYTSA_MOUSE Cytospin-A OS=Mus musculus OX=10090 GN=Specc1l PE=1 SV=1	-0.92194	1.00924
sp|Q2NL51|GSK3A_MOUSE Glycogen synthase kinase-3 alpha OS=Mus musculus OX=10090 GN=Gsk3a PE=1 SV=2	-0.18494	0.083124
sp|Q2YDW2|MSTO1_MOUSE Protein misato homolog 1 OS=Mus musculus OX=10090 GN=Msto1 PE=1 SV=1	0.256127	0.08308
sp|Q2YFS1|PILB2_MOUSE Paired immunoglobulin-like type 2 receptor beta-2 OS=Mus musculus OX=10090 GN=Pilrb2 PE=2 SV=1	-0.38229	0.215652
sp|Q31125|S39A7_MOUSE Zinc transporter SLC39A7 OS=Mus musculus OX=10090 GN=Slc39a7 PE=1 SV=2	0.235571	0.272101
sp|Q3TDQ1|STT3B_MOUSE Dolichyl-diphosphooligosaccharide--protein glycosyltransferase subunit STT3B OS=Mus musculus OX=10090 GN=Stt3b PE=1 SV=2	0.504204	0.468153
sp|Q3TFD2|PCAT1_MOUSE Lysophosphatidylcholine acyltransferase 1 OS=Mus musculus OX=10090 GN=Lpcat1 PE=1 SV=1	0.301782	0.061467
sp|Q3TFK5|GPTC4_MOUSE G patch domain-containing protein 4 OS=Mus musculus OX=10090 GN=Gpatch4 PE=1 SV=1	0.214057	0.03162
sp|Q3THK7|GUAA_MOUSE GMP synthase [glutamine-hydrolyzing] OS=Mus musculus OX=10090 GN=Gmps PE=1 SV=2	0.252457	0.856512
sp|Q3THS6|METK2_MOUSE S-adenosylmethionine synthase isoform type-2 OS=Mus musculus OX=10090 GN=Mat2a PE=1 SV=2	0.028895	0.016985
sp|Q3TIV5|ZC3HF_MOUSE Zinc finger CCCH domain-containing protein 15 OS=Mus musculus OX=10090 GN=Zc3h15 PE=1 SV=2	-0.05815	0.035416
sp|Q3TIX9|SNUT2_MOUSE U4/U6.U5 tri-snRNP-associated protein 2 OS=Mus musculus OX=10090 GN=Usp39 PE=1 SV=2	0.142634	0.373019
sp|Q3TJD7|PDLI7_MOUSE PDZ and LIM domain protein 7 OS=Mus musculus OX=10090 GN=Pdlim7 PE=1 SV=1	0.065712	0.087353
sp|Q3TKT4|SMCA4_MOUSE Transcription activator BRG1 OS=Mus musculus OX=10090 GN=Smarca4 PE=1 SV=1	0.907766	1.28306
sp|Q3TLH4|PRC2C_MOUSE Protein PRRC2C OS=Mus musculus OX=10090 GN=Prrc2c PE=1 SV=3	0.243128	0.368465
sp|Q3TW96|UAP1L_MOUSE UDP-N-acetylhexosamine pyrophosphorylase-like protein 1 OS=Mus musculus OX=10090 GN=Uap1l1 PE=1 SV=1	-0.71622	0.672171
sp|Q3TWF6|WDR70_MOUSE WD repeat-containing protein 70 OS=Mus musculus OX=10090 GN=Wdr70 PE=1 SV=1	-0.99162	0.338947
sp|Q3TX08|TRM1_MOUSE tRNA (guanine(26)-N(2))-dimethyltransferase OS=Mus musculus OX=10090 GN=Trmt1 PE=1 SV=2	-0.86834	0.214872
sp|Q3TXS7|PSMD1_MOUSE 26S proteasome non-ATPase regulatory subunit 1 OS=Mus musculus OX=10090 GN=Psmd1 PE=1 SV=1	-0.1672	0.003542
sp|Q3TZX8|NOL9_MOUSE Polynucleotide 5-hydroxyl-kinase NOL9 OS=Mus musculus OX=10090 GN=Nol9 PE=1 SV=1	-0.0321	0
sp|Q3U095|NXPE2_MOUSE NXPE family member 2 OS=Mus musculus OX=10090 GN=Nxpe2 PE=2 SV=1	0.466098	1.01653
sp|Q3U1J4|DDB1_MOUSE DNA damage-binding protein 1 OS=Mus musculus OX=10090 GN=Ddb1 PE=1 SV=2	0.013454	0
sp|Q3U6N9|CH033_MOUSE UPF0488 protein C8orf33 homolog OS=Mus musculus OX=10090 PE=2 SV=1	-0.47854	0.108668
sp|Q3U962|CO5A2_MOUSE Collagen alpha-2(V) chain OS=Mus musculus OX=10090 GN=Col5a2 PE=1 SV=1	-0.4466	0.582424
sp|Q3U9G9|LBR_MOUSE Delta(14)-sterol reductase LBR OS=Mus musculus OX=10090 GN=Lbr PE=1 SV=2	0.265906	0.25975
sp|Q3UD01|A7L3B_MOUSE Ataxin-7-like protein 3B OS=Mus musculus OX=10090 GN=Atxn7l3b PE=1 SV=1	0.121069	0.083315
sp|Q3UDE2|TTL12_MOUSE Tubulin--tyrosine ligase-like protein 12 OS=Mus musculus OX=10090 GN=Ttll12 PE=1 SV=1	0.056194	0.076231
sp|Q3UEB3|PUF60_MOUSE Poly(U)-binding-splicing factor PUF60 OS=Mus musculus OX=10090 GN=Puf60 PE=1 SV=2	1.8412	0.866643
sp|Q3UFB2|BCD1_MOUSE Box C/D snoRNA protein 1 OS=Mus musculus OX=10090 GN=Znhit6 PE=1 SV=2	0.850142	0.10487
sp|Q3UFM5|NOM1_MOUSE Nucleolar MIF4G domain-containing protein 1 OS=Mus musculus OX=10090 GN=Nom1 PE=1 SV=2	-0.9819	0.757946
sp|Q3UFY0|RRP36_MOUSE Ribosomal RNA processing protein 36 homolog OS=Mus musculus OX=10090 GN=Rrp36 PE=1 SV=1		0.003804
sp|Q3UFY8|TM10C_MOUSE tRNA methyltransferase 10 homolog C OS=Mus musculus OX=10090 GN=Trmt10c PE=1 SV=2	-0.46287	0.66462
sp|Q3UH60|DIP2B_MOUSE Disco-interacting protein 2 homolog B OS=Mus musculus OX=10090 GN=Dip2b PE=1 SV=1	-0.16019	0.12404
sp|Q3UHX9|CI114_MOUSE Putative methyltransferase C9orf114 homolog OS=Mus musculus OX=10090 GN=Spout1 PE=1 SV=1	0.052162	0
sp|Q3UKJ7|SMU1_MOUSE WD40 repeat-containing protein SMU1 OS=Mus musculus OX=10090 GN=Smu1 PE=2 SV=2	0.293179	0.158837
sp|Q3UL36|ARGL1_MOUSE Arginine and glutamate-rich protein 1 OS=Mus musculus OX=10090 GN=Arglu1 PE=1 SV=2	0.390027	0.95185
sp|Q3ULW8|PARP3_MOUSE Protein mono-ADP-ribosyltransferase PARP3 OS=Mus musculus OX=10090 GN=Parp3 PE=2 SV=1	0.68601	0.309156
sp|Q3UM18|LSG1_MOUSE Large subunit GTPase 1 homolog OS=Mus musculus OX=10090 GN=Lsg1 PE=1 SV=2	0.119296	0.093898
sp|Q3UMC0|AFG2H_MOUSE ATPase family protein 2 homolog OS=Mus musculus OX=10090 GN=Spata5 PE=1 SV=2	-0.74594	0.126315
sp|Q3UPL0|SC31A_MOUSE Protein transport protein Sec31A OS=Mus musculus OX=10090 GN=Sec31a PE=1 SV=2	-0.98794	1.00883
sp|Q3UQ28|PXDN_MOUSE Peroxidasin homolog OS=Mus musculus OX=10090 GN=Pxdn PE=1 SV=2	-1.14746	0.003293
sp|Q3URQ0|TEX10_MOUSE Testis-expressed protein 10 OS=Mus musculus OX=10090 GN=Tex10 PE=1 SV=1	0.272547	0.084423
sp|Q3UV17|K22O_MOUSE Keratin, type II cytoskeletal 2 oral OS=Mus musculus OX=10090 GN=Krt76 PE=1 SV=1	-0.11074	0.020368
sp|Q3UX10|TBAL3_MOUSE Tubulin alpha chain-like 3 OS=Mus musculus OX=10090 GN=Tubal3 PE=2 SV=2	0.122688	0.185106
sp|Q3UX61|NAA11_MOUSE N-alpha-acetyltransferase 11 OS=Mus musculus OX=10090 GN=Naa11 PE=1 SV=1;sp|Q9QY36|NAA10_MOUSE N-alpha-acetyltransferase 10 OS=Mus musculus OX=10090 GN=Naa10 PE=1 SV=1	0.677457	0.504974
sp|Q3V3R1|C1TM_MOUSE Monofunctional C1-tetrahydrofolate synthase, mitochondrial OS=Mus musculus OX=10090 GN=Mthfd1l PE=1 SV=2	0.162926	0.078623
sp|Q497V5|SRBD1_MOUSE S1 RNA-binding domain-containing protein 1 OS=Mus musculus OX=10090 GN=Srbd1 PE=2 SV=3	0.000916	0
sp|Q4FK66|PR38A_MOUSE Pre-mRNA-splicing factor 38A OS=Mus musculus OX=10090 GN=Prpf38a PE=1 SV=1	-0.03325	0
sp|Q4FZF3|DDX49_MOUSE Probable ATP-dependent RNA helicase DDX49 OS=Mus musculus OX=10090 GN=Ddx49 PE=2 SV=1	-0.0224	0
sp|Q4VA53|PDS5B_MOUSE Sister chromatid cohesion protein PDS5 homolog B OS=Mus musculus OX=10090 GN=Pds5b PE=1 SV=1	-0.3756	0.387157
sp|Q4VBE8|WDR18_MOUSE WD repeat-containing protein 18 OS=Mus musculus OX=10090 GN=Wdr18 PE=1 SV=1	0.068633	0.07627
sp|Q501J6|DDX17_MOUSE Probable ATP-dependent RNA helicase DDX17 OS=Mus musculus OX=10090 GN=Ddx17 PE=1 SV=1	0.135622	0.569242
sp|Q505F5|LRC47_MOUSE Leucine-rich repeat-containing protein 47 OS=Mus musculus OX=10090 GN=Lrrc47 PE=1 SV=1	-0.2787	0.673758
sp|Q52KE7|CCNL1_MOUSE Cyclin-L1 OS=Mus musculus OX=10090 GN=Ccnl1 PE=1 SV=1	0.797152	0.533207
sp|Q569Z5|DDX46_MOUSE Probable ATP-dependent RNA helicase DDX46 OS=Mus musculus OX=10090 GN=Ddx46 PE=1 SV=2	0.108817	0.085899
sp|Q571I9|A16A1_MOUSE Aldehyde dehydrogenase family 16 member A1 OS=Mus musculus OX=10090 GN=Aldh16a1 PE=1 SV=2	-0.25842	0.813853
sp|Q5BLK4|TUT7_MOUSE Terminal uridylyltransferase 7 OS=Mus musculus OX=10090 GN=Tut7 PE=1 SV=3	-1.10368	0.596529
sp|Q5DW34|EHMT1_MOUSE Histone-lysine N-methyltransferase EHMT1 OS=Mus musculus OX=10090 GN=Ehmt1 PE=1 SV=2	0.021125	0
sp|Q5HZH2|TSR3_MOUSE Ribosome biogenesis protein TSR3 homolog OS=Mus musculus OX=10090 GN=Tsr3 PE=1 SV=1	1.63472	1.00075
sp|Q5HZJ0|RNC_MOUSE Ribonuclease 3 OS=Mus musculus OX=10090 GN=Drosha PE=1 SV=1	0.044815	0.040494
sp|Q5NCR9|NSRP1_MOUSE Nuclear speckle splicing regulatory protein 1 OS=Mus musculus OX=10090 GN=Nsrp1 PE=1 SV=1	0.984728	0.978517
sp|Q5ND52|MRM3_MOUSE rRNA methyltransferase 3, mitochondrial OS=Mus musculus OX=10090 GN=Mrm3 PE=2 SV=1	0.207054	0.153312
sp|Q5RJ54|ZSC26_MOUSE Zinc finger and SCAN domain-containing protein 26 OS=Mus musculus OX=10090 GN=Zscan26 PE=2 SV=1	-0.84171	1.17511
sp|Q5RJG1|NOL10_MOUSE Nucleolar protein 10 OS=Mus musculus OX=10090 GN=Nol10 PE=2 SV=1	0.042894	0
sp|Q5SF07|IF2B2_MOUSE Insulin-like growth factor 2 mRNA-binding protein 2 OS=Mus musculus OX=10090 GN=Igf2bp2 PE=1 SV=1	0.263906	0.762954
sp|Q5SNZ0|GRDN_MOUSE Girdin OS=Mus musculus OX=10090 GN=Ccdc88a PE=1 SV=2	-0.17755	0.381921
sp|Q5SSI6|UTP18_MOUSE U3 small nucleolar RNA-associated protein 18 homolog OS=Mus musculus OX=10090 GN=Utp18 PE=1 SV=1	-0.29054	0.21942
sp|Q5SSZ5|TENS3_MOUSE Tensin-3 OS=Mus musculus OX=10090 GN=Tns3 PE=1 SV=1	-0.3712	0.288039
sp|Q5SUF2|LC7L3_MOUSE Luc7-like protein 3 OS=Mus musculus OX=10090 GN=Luc7l3 PE=1 SV=1	0.319272	0.433913
sp|Q5SUR0|PUR4_MOUSE Phosphoribosylformylglycinamidine synthase OS=Mus musculus OX=10090 GN=Pfas PE=1 SV=1	-1.37483	0.635444
sp|Q5SWD9|TSR1_MOUSE Pre-rRNA-processing protein TSR1 homolog OS=Mus musculus OX=10090 GN=Tsr1 PE=1 SV=1	0.098866	0.021235
sp|Q5SYD0|MYO1D_MOUSE Unconventional myosin-Id OS=Mus musculus OX=10090 GN=Myo1d PE=1 SV=1	-0.58392	0.651727
sp|Q5XG71|UTP20_MOUSE Small subunit processome component 20 homolog OS=Mus musculus OX=10090 GN=Utp20 PE=1 SV=2	0.163146	0.046845
sp|Q5XJY5|COPD_MOUSE Coatomer subunit delta OS=Mus musculus OX=10090 GN=Arcn1 PE=1 SV=2	-0.0201	0.014924
sp|Q60520|SIN3A_MOUSE Paired amphipathic helix protein Sin3a OS=Mus musculus OX=10090 GN=Sin3a PE=1 SV=3	-0.5858	0.052337
sp|Q60598|SRC8_MOUSE Src substrate cortactin OS=Mus musculus OX=10090 GN=Cttn PE=1 SV=2	0.451553	0.458036
sp|Q60710|SAMH1_MOUSE Deoxynucleoside triphosphate triphosphohydrolase SAMHD1 OS=Mus musculus OX=10090 GN=Samhd1 PE=1 SV=3	-0.21205	0.171006
sp|Q60715|P4HA1_MOUSE Prolyl 4-hydroxylase subunit alpha-1 OS=Mus musculus OX=10090 GN=P4ha1 PE=1 SV=2	0.243343	0.224041
sp|Q60749|KHDR1_MOUSE KH domain-containing, RNA-binding, signal transduction-associated protein 1 OS=Mus musculus OX=10090 GN=Khdrbs1 PE=1 SV=2	0.217226	0.80505
sp|Q60759|GCDH_MOUSE Glutaryl-CoA dehydrogenase, mitochondrial OS=Mus musculus OX=10090 GN=Gcdh PE=1 SV=2	-1.03198	0.256262
sp|Q60790|RASA3_MOUSE Ras GTPase-activating protein 3 OS=Mus musculus OX=10090 GN=Rasa3 PE=1 SV=2	-0.71529	0.646819
sp|Q60793|KLF4_MOUSE Krueppel-like factor 4 OS=Mus musculus OX=10090 GN=Klf4 PE=1 SV=3	-0.0001	0
sp|Q60847|COCA1_MOUSE Collagen alpha-1(XII) chain OS=Mus musculus OX=10090 GN=Col12a1 PE=2 SV=3	-4.91097	0.005674
sp|Q60848|HELLS_MOUSE Lymphocyte-specific helicase OS=Mus musculus OX=10090 GN=Hells PE=1 SV=2	-0.05107	0.001653
sp|Q60865|CAPR1_MOUSE Caprin-1 OS=Mus musculus OX=10090 GN=Caprin1 PE=1 SV=2	0.155917	1.00775
sp|Q60872|IF1A_MOUSE Eukaryotic translation initiation factor 1A OS=Mus musculus OX=10090 GN=Eif1a PE=2 SV=3	0.100084	0.240384
sp|Q60875|ARHG2_MOUSE Rho guanine nucleotide exchange factor 2 OS=Mus musculus OX=10090 GN=Arhgef2 PE=1 SV=4	-0.68851	1.26885
sp|Q60931|VDAC3_MOUSE Voltage-dependent anion-selective channel protein 3 OS=Mus musculus OX=10090 GN=Vdac3 PE=1 SV=1	-1.22677	0.788328
sp|Q60953|PML_MOUSE Protein PML OS=Mus musculus OX=10090 GN=Pml PE=1 SV=3	0.573328	1.00814
sp|Q60967|PAPS1_MOUSE Bifunctional 3-phosphoadenosine 5-phosphosulfate synthase 1 OS=Mus musculus OX=10090 GN=Papss1 PE=1 SV=1	-0.19588	0.339463
sp|Q60973|RBBP7_MOUSE Histone-binding protein RBBP7 OS=Mus musculus OX=10090 GN=Rbbp7 PE=1 SV=1	0.438758	1.09674
sp|Q61024|ASNS_MOUSE Asparagine synthetase [glutamine-hydrolyzing] OS=Mus musculus OX=10090 GN=Asns PE=1 SV=3	0.051382	0.20546
sp|Q61081|CDC37_MOUSE Hsp90 co-chaperone Cdc37 OS=Mus musculus OX=10090 GN=Cdc37 PE=1 SV=1	0.095167	0.110732
sp|Q61122|NAB1_MOUSE NGFI-A-binding protein 1 OS=Mus musculus OX=10090 GN=Nab1 PE=1 SV=2	0.203006	0.043239
sp|Q61142|SPIN1_MOUSE Spindlin-1 OS=Mus musculus OX=10090 GN=Spin1 PE=1 SV=2	3.63811	0.005949
sp|Q61164|CTCF_MOUSE Transcriptional repressor CTCF OS=Mus musculus OX=10090 GN=Ctcf PE=1 SV=2	0.580612	0.600368
sp|Q61329|ZFHX3_MOUSE Zinc finger homeobox protein 3 OS=Mus musculus OX=10090 GN=Zfhx3 PE=1 SV=1	2.19396	0.839829
sp|Q61398|PCOC1_MOUSE Procollagen C-endopeptidase enhancer 1 OS=Mus musculus OX=10090 GN=Pcolce PE=1 SV=2	-0.15825	0.080871
sp|Q61425|HCDH_MOUSE Hydroxyacyl-coenzyme A dehydrogenase, mitochondrial OS=Mus musculus OX=10090 GN=Hadh PE=1 SV=2	-0.54169	0.667809
sp|Q61464|ZN638_MOUSE Zinc finger protein 638 OS=Mus musculus OX=10090 GN=Znf638 PE=1 SV=2	1.22247	0.803849
sp|Q61510|TRI25_MOUSE E3 ubiquitin/ISG15 ligase TRIM25 OS=Mus musculus OX=10090 GN=Trim25 PE=1 SV=2	0.062385	0.049462
sp|Q61545|EWS_MOUSE RNA-binding protein EWS OS=Mus musculus OX=10090 GN=Ewsr1 PE=1 SV=2	0.162665	0.541545
sp|Q61584|FXR1_MOUSE Fragile X mental retardation syndrome-related protein 1 OS=Mus musculus OX=10090 GN=Fxr1 PE=1 SV=2	0.220404	1.02367
sp|Q61595|KTN1_MOUSE Kinectin OS=Mus musculus OX=10090 GN=Ktn1 PE=1 SV=1	-0.4332	0.093786
sp|Q61598|GDIB_MOUSE Rab GDP dissociation inhibitor beta OS=Mus musculus OX=10090 GN=Gdi2 PE=1 SV=1	-1.42897	0.544654
sp|Q61646|HPT_MOUSE Haptoglobin OS=Mus musculus OX=10090 GN=Hp PE=1 SV=1	0.069712	0.157028
sp|Q61656|DDX5_MOUSE Probable ATP-dependent RNA helicase DDX5 OS=Mus musculus OX=10090 GN=Ddx5 PE=1 SV=2	0.136407	1.22435
sp|Q61686|CBX5_MOUSE Chromobox protein homolog 5 OS=Mus musculus OX=10090 GN=Cbx5 PE=1 SV=1	-0.5766	0.567938
sp|Q61699|HS105_MOUSE Heat shock protein 105 kDa OS=Mus musculus OX=10090 GN=Hsph1 PE=1 SV=2	1.78778	0.728681
sp|Q61749|EI2BD_MOUSE Translation initiation factor eIF-2B subunit delta OS=Mus musculus OX=10090 GN=Eif2b4 PE=1 SV=2	0.732578	0.787398
sp|Q61753|SERA_MOUSE D-3-phosphoglycerate dehydrogenase OS=Mus musculus OX=10090 GN=Phgdh PE=1 SV=3	-0.06149	0.223572
sp|Q61768|KINH_MOUSE Kinesin-1 heavy chain OS=Mus musculus OX=10090 GN=Kif5b PE=1 SV=3	-0.03821	0.043286
sp|Q61792|LASP1_MOUSE LIM and SH3 domain protein 1 OS=Mus musculus OX=10090 GN=Lasp1 PE=1 SV=1	0.064294	0.152889
sp|Q61838|PZP_MOUSE Pregnancy zone protein OS=Mus musculus OX=10090 GN=Pzp PE=1 SV=3	0.182394	0.486289
sp|Q61881|MCM7_MOUSE DNA replication licensing factor MCM7 OS=Mus musculus OX=10090 GN=Mcm7 PE=1 SV=1	-0.20125	0.90359
sp|Q61937|NPM_MOUSE Nucleophosmin OS=Mus musculus OX=10090 GN=Npm1 PE=1 SV=1	0.202587	0.665427
sp|Q61990|PCBP2_MOUSE Poly(rC)-binding protein 2 OS=Mus musculus OX=10090 GN=Pcbp2 PE=1 SV=1	-0.82182	0.761605
sp|Q62018|CTR9_MOUSE RNA polymerase-associated protein CTR9 homolog OS=Mus musculus OX=10090 GN=Ctr9 PE=1 SV=2	-0.16619	0.038724
sp|Q62074|KPCI_MOUSE Protein kinase C iota type OS=Mus musculus OX=10090 GN=Prkci PE=1 SV=3	1.48373	0.685811
sp|Q62093|SRSF2_MOUSE Serine/arginine-rich splicing factor 2 OS=Mus musculus OX=10090 GN=Srsf2 PE=1 SV=4	-0.50072	0.222237
sp|Q62159|RHOC_MOUSE Rho-related GTP-binding protein RhoC OS=Mus musculus OX=10090 GN=Rhoc PE=1 SV=2	-0.52494	1.20907
sp|Q62186|SSRD_MOUSE Translocon-associated protein subunit delta OS=Mus musculus OX=10090 GN=Ssr4 PE=1 SV=1	0.171204	0.568668
sp|Q62188|DPYL3_MOUSE Dihydropyrimidinase-related protein 3 OS=Mus musculus OX=10090 GN=Dpysl3 PE=1 SV=1	1.012	1.1271
sp|Q62191|RO52_MOUSE E3 ubiquitin-protein ligase TRIM21 OS=Mus musculus OX=10090 GN=Trim21 PE=1 SV=1	0.931094	0.7308
sp|Q62193|RFA2_MOUSE Replication protein A 32 kDa subunit OS=Mus musculus OX=10090 GN=Rpa2 PE=1 SV=1	-0.35711	0.3128
sp|Q62219|TGFI1_MOUSE Transforming growth factor beta-1-induced transcript 1 protein OS=Mus musculus OX=10090 GN=Tgfb1i1 PE=1 SV=2		0.005403
sp|Q62381|TLL1_MOUSE Tolloid-like protein 1 OS=Mus musculus OX=10090 GN=Tll1 PE=1 SV=1		0.005126
sp|Q62418|DBNL_MOUSE Drebrin-like protein OS=Mus musculus OX=10090 GN=Dbnl PE=1 SV=2	-1.03113	0.842675
sp|Q62419|SH3G1_MOUSE Endophilin-A2 OS=Mus musculus OX=10090 GN=Sh3gl1 PE=1 SV=1;sp|Q62421|SH3G3_MOUSE Endophilin-A3 OS=Mus musculus OX=10090 GN=Sh3gl3 PE=1 SV=1;sp|Q62420|SH3G2_MOUSE Endophilin-A1 OS=Mus musculus OX=10090 GN=Sh3gl2 PE=1 SV=2	-0.04968	0
sp|Q62422|OSTF1_MOUSE Osteoclast-stimulating factor 1 OS=Mus musculus OX=10090 GN=Ostf1 PE=1 SV=2	-0.11707	0.277876
sp|Q62425|NDUA4_MOUSE Cytochrome c oxidase subunit NDUFA4 OS=Mus musculus OX=10090 GN=Ndufa4 PE=1 SV=2	-0.81055	0.313785
sp|Q62448|IF4G2_MOUSE Eukaryotic translation initiation factor 4 gamma 2 OS=Mus musculus OX=10090 GN=Eif4g2 PE=1 SV=2	0.76929	1.19571
sp|Q62465|VAT1_MOUSE Synaptic vesicle membrane protein VAT-1 homolog OS=Mus musculus OX=10090 GN=Vat1 PE=1 SV=3	-0.60998	0.64307
sp|Q62523|ZYX_MOUSE Zyxin OS=Mus musculus OX=10090 GN=Zyx PE=1 SV=2	-0.2192	0.046892
sp|Q64012|RALY_MOUSE RNA-binding protein Raly OS=Mus musculus OX=10090 GN=Raly PE=1 SV=3	0.072826	0.048883
sp|Q640M1|UT14A_MOUSE U3 small nucleolar RNA-associated protein 14 homolog A OS=Mus musculus OX=10090 GN=Utp14a PE=1 SV=1	0.266505	0.201192
sp|Q640N1|AEBP1_MOUSE Adipocyte enhancer-binding protein 1 OS=Mus musculus OX=10090 GN=Aebp1 PE=1 SV=1	-1.72822	0.004874
sp|Q64127|TIF1A_MOUSE Transcription intermediary factor 1-alpha OS=Mus musculus OX=10090 GN=Trim24 PE=1 SV=1	0.69716	0.004601
sp|Q64133|AOFA_MOUSE Amine oxidase [flavin-containing] A OS=Mus musculus OX=10090 GN=Maoa PE=1 SV=3	0.363148	0.220646
sp|Q64318|ZEB1_MOUSE Zinc finger E-box-binding homeobox 1 OS=Mus musculus OX=10090 GN=Zeb1 PE=1 SV=1	1.04144	0.004321
sp|Q64331|MYO6_MOUSE Unconventional myosin-VI OS=Mus musculus OX=10090 GN=Myo6 PE=1 SV=1	-1.05526	1.05428
sp|Q64364|ARF_MOUSE Tumor suppressor ARF OS=Mus musculus OX=10090 GN=Cdkn2a PE=1 SV=1	-0.09023	0.023678
sp|Q64511|TOP2B_MOUSE DNA topoisomerase 2-beta OS=Mus musculus OX=10090 GN=Top2b PE=1 SV=2	0.585264	1.02317
sp|Q64674|SPEE_MOUSE Spermidine synthase OS=Mus musculus OX=10090 GN=Srm PE=1 SV=1	-0.0316	0.016417
sp|Q64737|PUR2_MOUSE Trifunctional purine biosynthetic protein adenosine-3 OS=Mus musculus OX=10090 GN=Gart PE=1 SV=3	0.044311	0.643933
sp|Q65Z40|WAPL_MOUSE Wings apart-like protein homolog OS=Mus musculus OX=10090 GN=Wapl PE=1 SV=2	0.526105	0.941928
sp|Q673H1|TUSC1_MOUSE Tumor suppressor candidate gene 1 protein homolog OS=Mus musculus OX=10090 GN=Tusc1 PE=1 SV=1	1.71388	0.004042
sp|Q68FD5|CLH1_MOUSE Clathrin heavy chain 1 OS=Mus musculus OX=10090 GN=Cltc PE=1 SV=3	-1.08727	0.381461
sp|Q68FL6|SYMC_MOUSE Methionine--tRNA ligase, cytoplasmic OS=Mus musculus OX=10090 GN=Mars1 PE=1 SV=1	-0.322	0.505992
sp|Q68G58|APEX2_MOUSE DNA-(apurinic or apyrimidinic site) lyase 2 OS=Mus musculus OX=10090 GN=Apex2 PE=1 SV=1		0.002007
sp|Q69ZN7|MYOF_MOUSE Myoferlin OS=Mus musculus OX=10090 GN=Myof PE=1 SV=2	0.006348	0
sp|Q69ZS7|HBS1L_MOUSE HBS1-like protein OS=Mus musculus OX=10090 GN=Hbs1l PE=1 SV=2	0.318094	0.088442
sp|Q6A068|CDC5L_MOUSE Cell division cycle 5-like protein OS=Mus musculus OX=10090 GN=Cdc5l PE=1 SV=2	-0.15984	0.046289
sp|Q6A0A9|F120A_MOUSE Constitutive coactivator of PPAR-gamma-like protein 1 OS=Mus musculus OX=10090 GN=FAM120A PE=1 SV=2	0.163957	0.161736
sp|Q6A4J8|UBP7_MOUSE Ubiquitin carboxyl-terminal hydrolase 7 OS=Mus musculus OX=10090 GN=Usp7 PE=1 SV=1	-0.12661	0.08098
sp|Q6DFW4|NOP58_MOUSE Nucleolar protein 58 OS=Mus musculus OX=10090 GN=Nop58 PE=1 SV=1	-0.10926	0.085816
sp|Q6DID3|SCAF8_MOUSE SR-related and CTD-associated factor 8 OS=Mus musculus OX=10090 GN=Scaf8 PE=1 SV=1;sp|Q7TSH6|SCAF4_MOUSE SR-related and CTD-associated factor 4 OS=Mus musculus OX=10090 GN=Scaf4 PE=1 SV=1	0.396767	0.678381
sp|Q6NS69|AMER3_MOUSE APC membrane recruitment protein 3 OS=Mus musculus OX=10090 GN=Amer3 PE=2 SV=1		0.002272
sp|Q6NSQ7|LTV1_MOUSE Protein LTV1 homolog OS=Mus musculus OX=10090 GN=Ltv1 PE=1 SV=2	0.724039	0.294565
sp|Q6NWW9|FND3B_MOUSE Fibronectin type III domain-containing protein 3B OS=Mus musculus OX=10090 GN=Fndc3b PE=1 SV=1	0.832031	0.580088
sp|Q6NXH3|GPBP1_MOUSE Vasculin OS=Mus musculus OX=10090 GN=Gpbp1 PE=1 SV=1	-0.03796	0
sp|Q6P1B1|XPP1_MOUSE Xaa-Pro aminopeptidase 1 OS=Mus musculus OX=10090 GN=Xpnpep1 PE=1 SV=1	-0.34302	0.119423
sp|Q6P1D7|SLX4_MOUSE Structure-specific endonuclease subunit SLX4 OS=Mus musculus OX=10090 GN=Slx4 PE=1 SV=1	0.156338	0.065414
sp|Q6P3Y5|Z280C_MOUSE Zinc finger protein 280C OS=Mus musculus OX=10090 GN=Znf280c PE=1 SV=1	0.956992	0.76066
sp|Q6P4T2|U520_MOUSE U5 small nuclear ribonucleoprotein 200 kDa helicase OS=Mus musculus OX=10090 GN=Snrnp200 PE=1 SV=1	0.212335	0.490666
sp|Q6P542|ABCF1_MOUSE ATP-binding cassette sub-family F member 1 OS=Mus musculus OX=10090 GN=Abcf1 PE=1 SV=1	0.055334	0.048995
sp|Q6P5B0|RRP12_MOUSE RRP12-like protein OS=Mus musculus OX=10090 GN=Rrp12 PE=1 SV=1	0.215663	0.338333
sp|Q6P5D3|DHX57_MOUSE Putative ATP-dependent RNA helicase DHX57 OS=Mus musculus OX=10090 GN=Dhx57 PE=1 SV=2	0.189227	0.148838
sp|Q6P9P6|KIF11_MOUSE Kinesin-like protein KIF11 OS=Mus musculus OX=10090 GN=Kif11 PE=1 SV=1	0.577539	0.284876
sp|Q6P9Q4|FHOD1_MOUSE FH1/FH2 domain-containing protein 1 OS=Mus musculus OX=10090 GN=Fhod1 PE=1 SV=3	-0.70864	0.290554
sp|Q6P9R1|DDX51_MOUSE ATP-dependent RNA helicase DDX51 OS=Mus musculus OX=10090 GN=Ddx51 PE=1 SV=1	-0.56755	0.790254
sp|Q6PB66|LPPRC_MOUSE Leucine-rich PPR motif-containing protein, mitochondrial OS=Mus musculus OX=10090 GN=Lrpprc PE=1 SV=2	-0.87226	0.166
sp|Q6PDG5|SMRC2_MOUSE SWI/SNF complex subunit SMARCC2 OS=Mus musculus OX=10090 GN=Smarcc2 PE=1 SV=2	2.58806	0.792862
sp|Q6PDM2|SRSF1_MOUSE Serine/arginine-rich splicing factor 1 OS=Mus musculus OX=10090 GN=Srsf1 PE=1 SV=3	0.012107	0
sp|Q6PE01|SNR40_MOUSE U5 small nuclear ribonucleoprotein 40 kDa protein OS=Mus musculus OX=10090 GN=Snrnp40 PE=1 SV=1	0.552512	0.193535
sp|Q6PEB6|PHOCN_MOUSE MOB-like protein phocein OS=Mus musculus OX=10090 GN=Mob4 PE=1 SV=1	-0.74106	0.34452
sp|Q6PFR5|TRA2A_MOUSE Transformer-2 protein homolog alpha OS=Mus musculus OX=10090 GN=Tra2a PE=1 SV=1	0.409345	0.061324
sp|Q6PG16|HJURP_MOUSE Holliday junction recognition protein OS=Mus musculus OX=10090 GN=Hjurp PE=1 SV=1	-0.97074	0.497533
sp|Q6PGB6|NAA50_MOUSE N-alpha-acetyltransferase 50 OS=Mus musculus OX=10090 GN=Naa50 PE=1 SV=1	0.160234	0.464045
sp|Q6PGC1|DHX29_MOUSE ATP-dependent RNA helicase DHX29 OS=Mus musculus OX=10090 GN=Dhx29 PE=1 SV=1	0.208833	1.09795
sp|Q6PGG6|GNL3L_MOUSE Guanine nucleotide-binding protein-like 3-like protein OS=Mus musculus OX=10090 GN=Gnl3l PE=1 SV=1	0.366328	0.259706
sp|Q6PGH1|BUD31_MOUSE Protein BUD31 homolog OS=Mus musculus OX=10090 GN=Bud31 PE=1 SV=2	0.763275	0.502866
sp|Q6PHZ2|KCC2D_MOUSE Calcium/calmodulin-dependent protein kinase type II subunit delta OS=Mus musculus OX=10090 GN=Camk2d PE=1 SV=1	0.480427	0.864858
sp|Q6ZPZ3|ZC3H4_MOUSE Zinc finger CCCH domain-containing protein 4 OS=Mus musculus OX=10090 GN=Zc3h4 PE=1 SV=2	0.777084	1.09025
sp|Q6ZQ38|CAND1_MOUSE Cullin-associated NEDD8-dissociated protein 1 OS=Mus musculus OX=10090 GN=Cand1 PE=1 SV=2	-0.07649	0
sp|Q6ZQK0|CNDD3_MOUSE Condensin-2 complex subunit D3 OS=Mus musculus OX=10090 GN=Ncapd3 PE=1 SV=3	0.62656	0.27233
sp|Q6ZQL4|WDR43_MOUSE WD repeat-containing protein 43 OS=Mus musculus OX=10090 GN=Wdr43 PE=1 SV=2		0.001743
sp|Q6ZWN5|RS9_MOUSE 40S ribosomal protein S9 OS=Mus musculus OX=10090 GN=Rps9 PE=1 SV=3	-0.0039	0
sp|Q6ZWU9|RS27_MOUSE 40S ribosomal protein S27 OS=Mus musculus OX=10090 GN=Rps27 PE=1 SV=3	0.064999	0.139191
sp|Q6ZWV3|RL10_MOUSE 60S ribosomal protein L10 OS=Mus musculus OX=10090 GN=Rpl10 PE=1 SV=3;sp|P86048|RL10L_MOUSE 60S ribosomal protein L10-like OS=Mus musculus OX=10090 GN=Rpl10l PE=2 SV=1	0.02822	0.173633
sp|Q6ZWV7|RL35_MOUSE 60S ribosomal protein L35 OS=Mus musculus OX=10090 GN=Rpl35 PE=1 SV=1	0.035948	0.055445
sp|Q76KJ5|RPA34_MOUSE DNA-directed RNA polymerase I subunit RPA34 OS=Mus musculus OX=10090 GN=Cd3eap PE=1 SV=2	-0.03136	0
sp|Q78IK2|ATPMD_MOUSE ATP synthase membrane subunit DAPIT, mitochondrial OS=Mus musculus OX=10090 GN=Atp5md PE=1 SV=1	-0.34823	0.665144
sp|Q78PY7|SND1_MOUSE Staphylococcal nuclease domain-containing protein 1 OS=Mus musculus OX=10090 GN=Snd1 PE=1 SV=1	-0.15155	0.253035
sp|Q78XF5|OSTC_MOUSE Oligosaccharyltransferase complex subunit OSTC OS=Mus musculus OX=10090 GN=Ostc PE=1 SV=1	-0.15373	0.316237
sp|Q78ZA7|NP1L4_MOUSE Nucleosome assembly protein 1-like 4 OS=Mus musculus OX=10090 GN=Nap1l4 PE=1 SV=1	0.23827	1.15193
sp|Q791V5|MTCH2_MOUSE Mitochondrial carrier homolog 2 OS=Mus musculus OX=10090 GN=Mtch2 PE=1 SV=1	-0.54241	0.666491
sp|Q7TMB8|CYFP1_MOUSE Cytoplasmic FMR1-interacting protein 1 OS=Mus musculus OX=10090 GN=Cyfip1 PE=1 SV=1	0.018785	0
sp|Q7TMF2|ERI1_MOUSE 3-5 exoribonuclease 1 OS=Mus musculus OX=10090 GN=Eri1 PE=1 SV=2	-0.71729	0.847335
sp|Q7TMK9|HNRPQ_MOUSE Heterogeneous nuclear ribonucleoprotein Q OS=Mus musculus OX=10090 GN=Syncrip PE=1 SV=2	0.306213	1.19594
sp|Q7TNC4|LC7L2_MOUSE Putative RNA-binding protein Luc7-like 2 OS=Mus musculus OX=10090 GN=Luc7l2 PE=1 SV=1	-0.13394	0.955386
sp|Q7TNV0|DEK_MOUSE Protein DEK OS=Mus musculus OX=10090 GN=Dek PE=1 SV=1	-0.61216	0.107884
sp|Q7TPD0|INT3_MOUSE Integrator complex subunit 3 OS=Mus musculus OX=10090 GN=Ints3 PE=1 SV=2	0.798263	0.834393
sp|Q7TPD1|FBX11_MOUSE F-box only protein 11 OS=Mus musculus OX=10090 GN=Fbxo11 PE=1 SV=3	1.28485	0.321636
sp|Q7TPM1|PRC2B_MOUSE Protein PRRC2B OS=Mus musculus OX=10090 GN=Prrc2b PE=1 SV=1	0.827401	0.264787
sp|Q7TPR4|ACTN1_MOUSE Alpha-actinin-1 OS=Mus musculus OX=10090 GN=Actn1 PE=1 SV=1	-0.63336	0.591439
sp|Q7TQI3|OTUB1_MOUSE Ubiquitin thioesterase OTUB1 OS=Mus musculus OX=10090 GN=Otub1 PE=1 SV=2	-0.23025	0.337015
sp|Q7TS74|CKP2L_MOUSE Cytoskeleton-associated protein 2-like OS=Mus musculus OX=10090 GN=Ckap2l PE=1 SV=1	-1.46297	0.925051
sp|Q7TSC1|PRC2A_MOUSE Protein PRRC2A OS=Mus musculus OX=10090 GN=Prrc2a PE=1 SV=1	0.254855	0.468197
sp|Q7TSJ2|MAP6_MOUSE Microtubule-associated protein 6 OS=Mus musculus OX=10090 GN=Map6 PE=1 SV=2	-0.08956	0.090008
sp|Q7TT37|ELP1_MOUSE Elongator complex protein 1 OS=Mus musculus OX=10090 GN=Elp1 PE=1 SV=2	0.379521	0.255247
sp|Q80SW1|SAHH2_MOUSE S-adenosylhomocysteine hydrolase-like protein 1 OS=Mus musculus OX=10090 GN=Ahcyl1 PE=1 SV=1;sp|Q68FL4|SAHH3_MOUSE Putative adenosylhomocysteinase 3 OS=Mus musculus OX=10090 GN=Ahcyl2 PE=1 SV=1	-0.22189	0.141465
sp|Q80TI0|ASTRB_MOUSE Protein Aster-B OS=Mus musculus OX=10090 GN=Gramd1b PE=1 SV=2	-1.20627	0.399748
sp|Q80U58|PUM2_MOUSE Pumilio homolog 2 OS=Mus musculus OX=10090 GN=Pum2 PE=1 SV=2;sp|Q80U78|PUM1_MOUSE Pumilio homolog 1 OS=Mus musculus OX=10090 GN=Pum1 PE=1 SV=2	0.435002	0.696757
sp|Q80UG5|SEPT9_MOUSE Septin-9 OS=Mus musculus OX=10090 GN=Septin9 PE=1 SV=1	-0.90935	0.850014
sp|Q80UM3|NAA15_MOUSE N-alpha-acetyltransferase 15, NatA auxiliary subunit OS=Mus musculus OX=10090 GN=Naa15 PE=1 SV=1	0.419512	0.847386
sp|Q80UM7|MOGS_MOUSE Mannosyl-oligosaccharide glucosidase OS=Mus musculus OX=10090 GN=Mogs PE=1 SV=1	-0.72346	0.703879
sp|Q80UU1|ANKZ1_MOUSE Ankyrin repeat and zinc finger domain-containing protein 1 OS=Mus musculus OX=10090 GN=Ankzf1 PE=1 SV=2	-0.24162	0.258427
sp|Q80VI1|TRI56_MOUSE E3 ubiquitin-protein ligase TRIM56 OS=Mus musculus OX=10090 GN=Trim56 PE=1 SV=1	0.321669	0.07999
sp|Q80WJ7|LYRIC_MOUSE Protein LYRIC OS=Mus musculus OX=10090 GN=Mtdh PE=1 SV=1	-0.62566	1.023
sp|Q80WM3|CPLX4_MOUSE Complexin-4 OS=Mus musculus OX=10090 GN=Cplx4 PE=1 SV=2	-0.79031	0.001472
sp|Q80WS3|FBLL1_MOUSE rRNA/tRNA 2-O-methyltransferase fibrillarin-like protein 1 OS=Mus musculus OX=10090 GN=Fbll1 PE=1 SV=1	0.270791	0.413495
sp|Q80X50|UBP2L_MOUSE Ubiquitin-associated protein 2-like OS=Mus musculus OX=10090 GN=Ubap2l PE=1 SV=1	0.245635	1.15365
sp|Q80X85|RT07_MOUSE 28S ribosomal protein S7, mitochondrial OS=Mus musculus OX=10090 GN=Mrps7 PE=1 SV=1	0.244634	0.066189
sp|Q80X90|FLNB_MOUSE Filamin-B OS=Mus musculus OX=10090 GN=Flnb PE=1 SV=3	-0.1381	0.035723
sp|Q80X95|RRAGA_MOUSE Ras-related GTP-binding protein A OS=Mus musculus OX=10090 GN=Rraga PE=1 SV=1;sp|Q6NTA4|RRAGB_MOUSE Ras-related GTP-binding protein B OS=Mus musculus OX=10090 GN=Rragb PE=1 SV=1	-2.18461	0.001192
sp|Q80Y17|L2GL1_MOUSE Lethal(2) giant larvae protein homolog 1 OS=Mus musculus OX=10090 GN=Llgl1 PE=1 SV=1	0.230779	0.041574
sp|Q80Y44|DDX10_MOUSE Probable ATP-dependent RNA helicase DDX10 OS=Mus musculus OX=10090 GN=Ddx10 PE=1 SV=2	-0.64786	0.545334
sp|Q80Y84|KDM5B_MOUSE Lysine-specific demethylase 5B OS=Mus musculus OX=10090 GN=Kdm5b PE=1 SV=1	-0.23304	0.050145
sp|Q80YR4|ZN598_MOUSE E3 ubiquitin-protein ligase ZNF598 OS=Mus musculus OX=10090 GN=Znf598 PE=1 SV=1	-1.0269	0.590705
sp|Q80YR5|SAFB2_MOUSE Scaffold attachment factor B2 OS=Mus musculus OX=10090 GN=Safb2 PE=1 SV=2	0.516378	0.626102
sp|Q80Z37|TOPRS_MOUSE E3 ubiquitin-protein ligase Topors OS=Mus musculus OX=10090 GN=Topors PE=1 SV=1	0.965178	0.188714
sp|Q810A7|DDX42_MOUSE ATP-dependent RNA helicase DDX42 OS=Mus musculus OX=10090 GN=Ddx42 PE=1 SV=3	0.011713	0
sp|Q810D6|GRWD1_MOUSE Glutamate-rich WD repeat-containing protein 1 OS=Mus musculus OX=10090 GN=Grwd1 PE=1 SV=2	0.642008	0.78954
sp|Q810V0|MPP10_MOUSE U3 small nucleolar ribonucleoprotein protein MPP10 OS=Mus musculus OX=10090 GN=Mphosph10 PE=1 SV=2	0.048366	0.03158
sp|Q811B5|PRR3_MOUSE Proline-rich protein 3 OS=Mus musculus OX=10090 GN=Prr3 PE=2 SV=1	-0.37488	1.01164
sp|Q8BFR5|EFTU_MOUSE Elongation factor Tu, mitochondrial OS=Mus musculus OX=10090 GN=Tufm PE=1 SV=1	-0.13779	0.143105
sp|Q8BFV2|PCID2_MOUSE PCI domain-containing protein 2 OS=Mus musculus OX=10090 GN=Pcid2 PE=1 SV=1	-0.27508	0.505512
sp|Q8BG17|NOL12_MOUSE Nucleolar protein 12 OS=Mus musculus OX=10090 GN=Nol12 PE=1 SV=1	-0.22692	0.255957
sp|Q8BG32|PSD11_MOUSE 26S proteasome non-ATPase regulatory subunit 11 OS=Mus musculus OX=10090 GN=Psmd11 PE=1 SV=3	0.729353	0.959824
sp|Q8BG51|MIRO1_MOUSE Mitochondrial Rho GTPase 1 OS=Mus musculus OX=10090 GN=Rhot1 PE=1 SV=1;sp|Q8JZN7|MIRO2_MOUSE Mitochondrial Rho GTPase 2 OS=Mus musculus OX=10090 GN=Rhot2 PE=1 SV=1	0.355424	0.095217
sp|Q8BG81|PDIP3_MOUSE Polymerase delta-interacting protein 3 OS=Mus musculus OX=10090 GN=Poldip3 PE=1 SV=1	-0.41471	0.569623
sp|Q8BGA5|KRR1_MOUSE KRR1 small subunit processome component homolog OS=Mus musculus OX=10090 GN=Krr1 PE=2 SV=1	-0.31329	0.26461
sp|Q8BGB5|LIMD2_MOUSE LIM domain-containing protein 2 OS=Mus musculus OX=10090 GN=Limd2 PE=1 SV=1	-0.17254	0.21269
sp|Q8BGE6|ATG4B_MOUSE Cysteine protease ATG4B OS=Mus musculus OX=10090 GN=Atg4b PE=1 SV=2	0.351918	0.115068
sp|Q8BGQ7|SYAC_MOUSE Alanine--tRNA ligase, cytoplasmic OS=Mus musculus OX=10090 GN=Aars1 PE=1 SV=1	-1.53882	0.843424
sp|Q8BGT7|SPF30_MOUSE Survival of motor neuron-related-splicing factor 30 OS=Mus musculus OX=10090 GN=Smndc1 PE=1 SV=1	-0.15587	0.108901
sp|Q8BH04|PCKGM_MOUSE Phosphoenolpyruvate carboxykinase [GTP], mitochondrial OS=Mus musculus OX=10090 GN=Pck2 PE=1 SV=1	-0.79985	1.10105
sp|Q8BH59|CMC1_MOUSE Calcium-binding mitochondrial carrier protein Aralar1 OS=Mus musculus OX=10090 GN=Slc25a12 PE=1 SV=1	-0.96543	0.556402
sp|Q8BH74|NU107_MOUSE Nuclear pore complex protein Nup107 OS=Mus musculus OX=10090 GN=Nup107 PE=1 SV=1	0.978153	0.505538
sp|Q8BH95|ECHM_MOUSE Enoyl-CoA hydratase, mitochondrial OS=Mus musculus OX=10090 GN=Echs1 PE=1 SV=1	-0.73125	0.644585
sp|Q8BHB4|WDR3_MOUSE WD repeat-containing protein 3 OS=Mus musculus OX=10090 GN=Wdr3 PE=1 SV=1	-0.23827	0.037639
sp|Q8BHD7|PTBP3_MOUSE Polypyrimidine tract-binding protein 3 OS=Mus musculus OX=10090 GN=Ptbp3 PE=1 SV=1	-0.39014	0.067445
sp|Q8BHJ9|SLU7_MOUSE Pre-mRNA-splicing factor SLU7 OS=Mus musculus OX=10090 GN=Slu7 PE=1 SV=1	0.46897	0.002777
sp|Q8BHX3|BOREA_MOUSE Borealin OS=Mus musculus OX=10090 GN=Cdca8 PE=1 SV=2	0.499647	0.648034
sp|Q8BIA4|FBXW8_MOUSE F-box/WD repeat-containing protein 8 OS=Mus musculus OX=10090 GN=Fbxw8 PE=1 SV=2	0.921791	0.276353
sp|Q8BIZ0|PCD20_MOUSE Protocadherin-20 OS=Mus musculus OX=10090 GN=Pcdh20 PE=2 SV=3	0.316065	0.406157
sp|Q8BIZ6|SNIP1_MOUSE Smad nuclear-interacting protein 1 OS=Mus musculus OX=10090 GN=Snip1 PE=1 SV=1	0.653239	0.002497
sp|Q8BJ71|NUP93_MOUSE Nuclear pore complex protein Nup93 OS=Mus musculus OX=10090 GN=Nup93 PE=1 SV=1	-0.69955	0.786432
sp|Q8BJ90|ZN771_MOUSE Zinc finger protein 771 OS=Mus musculus OX=10090 GN=Znf771 PE=2 SV=1	-0.15888	0.060011
sp|Q8BJH1|ZC21A_MOUSE Zinc finger C2HC domain-containing protein 1A OS=Mus musculus OX=10090 GN=Zc2hc1a PE=1 SV=1	-0.00035	0
sp|Q8BJW6|EIF2A_MOUSE Eukaryotic translation initiation factor 2A OS=Mus musculus OX=10090 GN=Eif2a PE=1 SV=2	-0.27148	1.15512
sp|Q8BJY1|PSMD5_MOUSE 26S proteasome non-ATPase regulatory subunit 5 OS=Mus musculus OX=10090 GN=Psmd5 PE=1 SV=4	-0.28732	0.46464
sp|Q8BK63|KC1A_MOUSE Casein kinase I isoform alpha OS=Mus musculus OX=10090 GN=Csnk1a1 PE=1 SV=2	-0.00223	0
sp|Q8BK64|AHSA1_MOUSE Activator of 90 kDa heat shock protein ATPase homolog 1 OS=Mus musculus OX=10090 GN=Ahsa1 PE=1 SV=2	0.652939	0.10335
sp|Q8BK67|RCC2_MOUSE Protein RCC2 OS=Mus musculus OX=10090 GN=Rcc2 PE=1 SV=1	-0.67808	1.09381
sp|Q8BKE6|CP20A_MOUSE Cytochrome P450 20A1 OS=Mus musculus OX=10090 GN=Cyp20a1 PE=1 SV=1	0.061104	0.016738
sp|Q8BKF1|RPOM_MOUSE DNA-directed RNA polymerase, mitochondrial OS=Mus musculus OX=10090 GN=Polrmt PE=1 SV=1	0.740349	0.915679
sp|Q8BKS9|PUM3_MOUSE Pumilio homolog 3 OS=Mus musculus OX=10090 GN=Pum3 PE=1 SV=2	-0.30747	0.251548
sp|Q8BKT7|THOC5_MOUSE THO complex subunit 5 homolog OS=Mus musculus OX=10090 GN=Thoc5 PE=1 SV=2	0.818274	0.523878
sp|Q8BL66|EEA1_MOUSE Early endosome antigen 1 OS=Mus musculus OX=10090 GN=Eea1 PE=1 SV=2	-0.22967	0.003043
sp|Q8BL97|SRSF7_MOUSE Serine/arginine-rich splicing factor 7 OS=Mus musculus OX=10090 GN=Srsf7 PE=1 SV=1	0.281822	1.12726
sp|Q8BLY2|SYTC2_MOUSE Threonine--tRNA ligase 2, cytoplasmic OS=Mus musculus OX=10090 GN=Tars3 PE=1 SV=1	0.287111	0.729367
sp|Q8BMA6|SRP68_MOUSE Signal recognition particle subunit SRP68 OS=Mus musculus OX=10090 GN=Srp68 PE=1 SV=2	0.520089	0.043456
sp|Q8BMC4|NOP9_MOUSE Nucleolar protein 9 OS=Mus musculus OX=10090 GN=Nop9 PE=1 SV=1	0.193007	0.088655
sp|Q8BMD8|SCMC1_MOUSE Calcium-binding mitochondrial carrier protein SCaMC-1 OS=Mus musculus OX=10090 GN=Slc25a24 PE=1 SV=1	0.045623	0
sp|Q8BMF4|ODP2_MOUSE Dihydrolipoyllysine-residue acetyltransferase component of pyruvate dehydrogenase complex, mitochondrial OS=Mus musculus OX=10090 GN=Dlat PE=1 SV=2	0.003942	0
sp|Q8BMJ2|SYLC_MOUSE Leucine--tRNA ligase, cytoplasmic OS=Mus musculus OX=10090 GN=Lars1 PE=1 SV=2	-0.03715	0.014876
sp|Q8BMJ3|IF1AX_MOUSE Eukaryotic translation initiation factor 1A, X-chromosomal OS=Mus musculus OX=10090 GN=Eif1ax PE=2 SV=3	0.121646	0.848091
sp|Q8BML9|SYQ_MOUSE Glutamine--tRNA ligase OS=Mus musculus OX=10090 GN=Qars1 PE=1 SV=1	0.077268	0.002071
sp|Q8BMS1|ECHA_MOUSE Trifunctional enzyme subunit alpha, mitochondrial OS=Mus musculus OX=10090 GN=Hadha PE=1 SV=1	-0.17997	0.237141
sp|Q8BN21|VRK2_MOUSE Serine/threonine-protein kinase VRK2 OS=Mus musculus OX=10090 GN=Vrk2 PE=1 SV=2	0.152384	0.009069
sp|Q8BP47|SYNC_MOUSE Asparagine--tRNA ligase, cytoplasmic OS=Mus musculus OX=10090 GN=NARS1 PE=1 SV=2	-0.03854	0.514632
sp|Q8BP48|MAP11_MOUSE Methionine aminopeptidase 1 OS=Mus musculus OX=10090 GN=Metap1 PE=1 SV=1	-0.28456	0.568973
sp|Q8BP67|RL24_MOUSE 60S ribosomal protein L24 OS=Mus musculus OX=10090 GN=Rpl24 PE=1 SV=2	0.183631	0.699903
	1.14415	0.249124
sp|Q8BPM2|M4K5_MOUSE Mitogen-activated protein kinase kinase kinase kinase 5 OS=Mus musculus OX=10090 GN=Map4k5 PE=1 SV=2	0.652795	0.326365
sp|Q8BQ30|PPR18_MOUSE Phostensin OS=Mus musculus OX=10090 GN=Ppp1r18 PE=1 SV=1	-1.54575	0.009343
sp|Q8BQM4|HEAT3_MOUSE HEAT repeat-containing protein 3 OS=Mus musculus OX=10090 GN=Heatr3 PE=1 SV=1	-0.76663	1.19669
sp|Q8BQZ5|CPSF4_MOUSE Cleavage and polyadenylation specificity factor subunit 4 OS=Mus musculus OX=10090 GN=Cpsf4 PE=2 SV=1	0.998428	0.871296
sp|Q8BRF7|SCFD1_MOUSE Sec1 family domain-containing protein 1 OS=Mus musculus OX=10090 GN=Scfd1 PE=1 SV=1	-1.20421	0.719515
sp|Q8BSY0|ASPH_MOUSE Aspartyl/asparaginyl beta-hydroxylase OS=Mus musculus OX=10090 GN=Asph PE=1 SV=1	0.804718	0.849386
sp|Q8BT60|CPNE3_MOUSE Copine-3 OS=Mus musculus OX=10090 GN=Cpne3 PE=1 SV=2	-0.01503	0
sp|Q8BTM8|FLNA_MOUSE Filamin-A OS=Mus musculus OX=10090 GN=Flna PE=1 SV=5	-0.338	0.560426
sp|Q8BTV2|CPSF7_MOUSE Cleavage and polyadenylation specificity factor subunit 7 OS=Mus musculus OX=10090 GN=Cpsf7 PE=1 SV=2	-0.10064	0.029918
sp|Q8BTZ7|GMPPB_MOUSE Mannose-1-phosphate guanyltransferase beta OS=Mus musculus OX=10090 GN=Gmppb PE=1 SV=1	-0.79312	0.654596
sp|Q8BU03|PWP2_MOUSE Periodic tryptophan protein 2 homolog OS=Mus musculus OX=10090 GN=Pwp2 PE=1 SV=1	0.32415	0.023834
sp|Q8BU11|TOX4_MOUSE TOX high mobility group box family member 4 OS=Mus musculus OX=10090 GN=Tox4 PE=1 SV=3	0.52589	1.02322
sp|Q8BU30|SYIC_MOUSE Isoleucine--tRNA ligase, cytoplasmic OS=Mus musculus OX=10090 GN=Iars1 PE=1 SV=2	-0.42336	1.20017
sp|Q8BU88|RM22_MOUSE 39S ribosomal protein L22, mitochondrial OS=Mus musculus OX=10090 GN=Mrpl22 PE=1 SV=1	0.071929	0.00474
sp|Q8BUI3|LRWD1_MOUSE Leucine-rich repeat and WD repeat-containing protein 1 OS=Mus musculus OX=10090 GN=LRWD1 PE=2 SV=1	-0.55896	0.153212
sp|Q8BVE8|NSD2_MOUSE Histone-lysine N-methyltransferase NSD2 OS=Mus musculus OX=10090 GN=Nsd2 PE=1 SV=2	0.553516	0.824546
sp|Q8BVF2|PDCL3_MOUSE Phosducin-like protein 3 OS=Mus musculus OX=10090 GN=Pdcl3 PE=1 SV=1	0.467461	0.385884
sp|Q8BVN3|CTSR4_MOUSE Cation channel sperm-associated protein 4 OS=Mus musculus OX=10090 GN=Catsper4 PE=1 SV=1	-0.49039	0.738782
sp|Q8BW00|PTH_MOUSE Probable peptidyl-tRNA hydrolase OS=Mus musculus OX=10090 GN=Ptrh1 PE=2 SV=1	-0.88052	0.823563
sp|Q8BW10|NOB1_MOUSE RNA-binding protein NOB1 OS=Mus musculus OX=10090 GN=Nob1 PE=1 SV=1	-0.1875	0.125738
sp|Q8BWT1|THIM_MOUSE 3-ketoacyl-CoA thiolase, mitochondrial OS=Mus musculus OX=10090 GN=Acaa2 PE=1 SV=3	-0.61318	0.677541
sp|Q8BWT5|DIP2A_MOUSE Disco-interacting protein 2 homolog A OS=Mus musculus OX=10090 GN=Dip2a PE=1 SV=3	-0.13823	0.063417
sp|Q8BWW4|LARP4_MOUSE La-related protein 4 OS=Mus musculus OX=10090 GN=Larp4 PE=1 SV=2	0.991631	0.763317
sp|Q8BWW9|PKN2_MOUSE Serine/threonine-protein kinase N2 OS=Mus musculus OX=10090 GN=Pkn2 PE=1 SV=3	0.249466	0.141658
sp|Q8BWY3|ERF1_MOUSE Eukaryotic peptide chain release factor subunit 1 OS=Mus musculus OX=10090 GN=Etf1 PE=1 SV=4	-0.63657	0.362309
sp|Q8BX10|PGAM5_MOUSE Serine/threonine-protein phosphatase PGAM5, mitochondrial OS=Mus musculus OX=10090 GN=Pgam5 PE=1 SV=1	0.75526	0.961214
sp|Q8BY71|HAT1_MOUSE Histone acetyltransferase type B catalytic subunit OS=Mus musculus OX=10090 GN=Hat1 PE=1 SV=1	0.051942	0.004374
sp|Q8BYK6|YTHD3_MOUSE YTH domain-containing family protein 3 OS=Mus musculus OX=10090 GN=Ythdf3 PE=1 SV=2	-0.18903	0.126136
sp|Q8BYL4|SYYM_MOUSE Tyrosine--tRNA ligase, mitochondrial OS=Mus musculus OX=10090 GN=Yars2 PE=1 SV=2	-1.68322	0.008805
sp|Q8BZX4|SREK1_MOUSE Splicing regulatory glutamine/lysine-rich protein 1 OS=Mus musculus OX=10090 GN=Srek1 PE=2 SV=1	0.174445	0.008275
sp|Q8C052|MAP1S_MOUSE Microtubule-associated protein 1S OS=Mus musculus OX=10090 GN=Map1s PE=1 SV=2	0.046769	0.004609
sp|Q8C0C7|SYFA_MOUSE Phenylalanine--tRNA ligase alpha subunit OS=Mus musculus OX=10090 GN=Farsa PE=1 SV=1	-0.06329	0.040642
sp|Q8C0E2|VP26B_MOUSE Vacuolar protein sorting-associated protein 26B OS=Mus musculus OX=10090 GN=Vps26b PE=1 SV=1	0.318494	0.008011
sp|Q8C0I1|ADAS_MOUSE Alkyldihydroxyacetonephosphate synthase, peroxisomal OS=Mus musculus OX=10090 GN=Agps PE=1 SV=1	-0.66327	0.84623
sp|Q8C0P7|ZN451_MOUSE E3 SUMO-protein ligase ZNF451 OS=Mus musculus OX=10090 GN=Znf451 PE=1 SV=1	0.961899	1.06539
sp|Q8C156|CND2_MOUSE Condensin complex subunit 2 OS=Mus musculus OX=10090 GN=Ncaph PE=1 SV=1	-0.16946	0.133992
sp|Q8C166|CPNE1_MOUSE Copine-1 OS=Mus musculus OX=10090 GN=Cpne1 PE=1 SV=1	0.022197	0
sp|Q8C170|MYO9A_MOUSE Unconventional myosin-IXa OS=Mus musculus OX=10090 GN=Myo9a PE=1 SV=2	0.278923	0.164291
sp|Q8C176|TAF2_MOUSE Transcription initiation factor TFIID subunit 2 OS=Mus musculus OX=10090 GN=Taf2 PE=2 SV=2	0.523994	0.363222
sp|Q8C181|MBNL2_MOUSE Muscleblind-like protein 2 OS=Mus musculus OX=10090 GN=Mbnl2 PE=2 SV=2	-0.17204	0.404948
sp|Q8C2Q3|RBM14_MOUSE RNA-binding protein 14 OS=Mus musculus OX=10090 GN=Rbm14 PE=1 SV=1	0.291247	0.867395
sp|Q8C3X8|LMF2_MOUSE Lipase maturation factor 2 OS=Mus musculus OX=10090 GN=Lmf2 PE=1 SV=1	-0.16211	0.050844
sp|Q8C4J7|TBL3_MOUSE Transducin beta-like protein 3 OS=Mus musculus OX=10090 GN=Tbl3 PE=2 SV=1	0.889271	0.409115
sp|Q8C570|RAE1L_MOUSE mRNA export factor OS=Mus musculus OX=10090 GN=Rae1 PE=1 SV=1	-0.51762	0.512716
sp|Q8C5N3|CWC22_MOUSE Pre-mRNA-splicing factor CWC22 homolog OS=Mus musculus OX=10090 GN=Cwc22 PE=1 SV=1	0.788135	0.099627
sp|Q8C5P5|NT5D1_MOUSE 5-nucleotidase domain-containing protein 1 OS=Mus musculus OX=10090 GN=Nt5dc1 PE=1 SV=2	-0.38646	0.008537
sp|Q8C5Q4|GRSF1_MOUSE G-rich sequence factor 1 OS=Mus musculus OX=10090 GN=Grsf1 PE=1 SV=2	0.450422	0.322201
sp|Q8C6B9|AROS_MOUSE Active regulator of SIRT1 OS=Mus musculus OX=10090 GN=Rps19bp1 PE=1 SV=1	-0.29664	1.14122
sp|Q8C7Q4|RBM4_MOUSE RNA-binding protein 4 OS=Mus musculus OX=10090 GN=Rbm4 PE=1 SV=1;sp|Q8VE92|RBM4B_MOUSE RNA-binding protein 4B OS=Mus musculus OX=10090 GN=Rbm4b PE=1 SV=1	-0.00271	0
sp|Q8C7V3|UTP15_MOUSE U3 small nucleolar RNA-associated protein 15 homolog OS=Mus musculus OX=10090 GN=Utp15 PE=1 SV=1	1.10379	0.949624
sp|Q8C854|MYEF2_MOUSE Myelin expression factor 2 OS=Mus musculus OX=10090 GN=Myef2 PE=1 SV=1	0.463825	0.473891
sp|Q8C9B9|DIDO1_MOUSE Death-inducer obliterator 1 OS=Mus musculus OX=10090 GN=Dido1 PE=1 SV=4	0.610294	0.2091
sp|Q8CAQ8|MIC60_MOUSE MICOS complex subunit Mic60 OS=Mus musculus OX=10090 GN=Immt PE=1 SV=1	0.11806	0.236247
sp|Q8CAY6|THIC_MOUSE Acetyl-CoA acetyltransferase, cytosolic OS=Mus musculus OX=10090 GN=Acat2 PE=1 SV=2	0.202582	0.04585
sp|Q8CB77|ELOA1_MOUSE Elongin-A OS=Mus musculus OX=10090 GN=Eloa PE=1 SV=3	0.369409	0.307624
sp|Q8CCF0|PRP31_MOUSE U4/U6 small nuclear ribonucleoprotein Prp31 OS=Mus musculus OX=10090 GN=Prpf31 PE=1 SV=3	0.07299	0.050287
sp|Q8CCS6|PABP2_MOUSE Polyadenylate-binding protein 2 OS=Mus musculus OX=10090 GN=Pabpn1 PE=1 SV=3	0.320948	0.302691
sp|Q8CD92|TTC27_MOUSE Tetratricopeptide repeat protein 27 OS=Mus musculus OX=10090 GN=Ttc27 PE=1 SV=2	-0.74338	0.952321
sp|Q8CDN6|TXNL1_MOUSE Thioredoxin-like protein 1 OS=Mus musculus OX=10090 GN=Txnl1 PE=1 SV=3	-0.08102	0.152042
sp|Q8CFI7|RPB2_MOUSE DNA-directed RNA polymerase II subunit RPB2 OS=Mus musculus OX=10090 GN=Polr2b PE=1 SV=2	-0.45553	0.239273
sp|Q8CG46|SMC5_MOUSE Structural maintenance of chromosomes protein 5 OS=Mus musculus OX=10090 GN=Smc5 PE=1 SV=1	0.512105	1.27957
sp|Q8CG47|SMC4_MOUSE Structural maintenance of chromosomes protein 4 OS=Mus musculus OX=10090 GN=Smc4 PE=1 SV=1	0.024612	0
sp|Q8CG48|SMC2_MOUSE Structural maintenance of chromosomes protein 2 OS=Mus musculus OX=10090 GN=Smc2 PE=1 SV=2	-0.34742	0.236967
sp|Q8CG76|ARK72_MOUSE Aflatoxin B1 aldehyde reductase member 2 OS=Mus musculus OX=10090 GN=Akr7a2 PE=1 SV=3	0.466508	0.578112
sp|Q8CGC4|LS14B_MOUSE Protein LSM14 homolog B OS=Mus musculus OX=10090 GN=Lsm14b PE=1 SV=3	0.251769	0.570072
sp|Q8CGC7|SYEP_MOUSE Bifunctional glutamate/proline--tRNA ligase OS=Mus musculus OX=10090 GN=Eprs1 PE=1 SV=4	-0.66714	0.862716
sp|Q8CGF7|TCRG1_MOUSE Transcription elongation regulator 1 OS=Mus musculus OX=10090 GN=Tcerg1 PE=1 SV=2	0.038126	0.012054
sp|Q8CGI1|F193A_MOUSE Protein FAM193A OS=Mus musculus OX=10090 GN=Fam193a PE=1 SV=2	0.037474	0.003054
sp|Q8CGK3|LONM_MOUSE Lon protease homolog, mitochondrial OS=Mus musculus OX=10090 GN=Lonp1 PE=1 SV=2	-2.43097	0.669279
sp|Q8CGZ0|CHERP_MOUSE Calcium homeostasis endoplasmic reticulum protein OS=Mus musculus OX=10090 GN=Cherp PE=1 SV=1	0.788792	0.648464
sp|Q8CH18|CCAR1_MOUSE Cell division cycle and apoptosis regulator protein 1 OS=Mus musculus OX=10090 GN=Ccar1 PE=1 SV=1	2.4836	1.17129
sp|Q8CH25|SLTM_MOUSE SAFB-like transcription modulator OS=Mus musculus OX=10090 GN=Sltm PE=1 SV=1	1.09904	0.719453
sp|Q8CH72|TRI32_MOUSE E3 ubiquitin-protein ligase TRIM32 OS=Mus musculus OX=10090 GN=Trim32 PE=1 SV=2	-0.33567	0.520576
sp|Q8CHI8|EP400_MOUSE E1A-binding protein p400 OS=Mus musculus OX=10090 GN=Ep400 PE=1 SV=3	-0.8232	0.297444
sp|Q8CHP8|PGP_MOUSE Glycerol-3-phosphate phosphatase OS=Mus musculus OX=10090 GN=Pgp PE=1 SV=1	0.028273	0.004445
sp|Q8CHW4|EI2BE_MOUSE Translation initiation factor eIF-2B subunit epsilon OS=Mus musculus OX=10090 GN=Eif2b5 PE=1 SV=1	0.023792	0
sp|Q8CI11|GNL3_MOUSE Guanine nucleotide-binding protein-like 3 OS=Mus musculus OX=10090 GN=Gnl3 PE=1 SV=2	0.147608	0.194517
sp|Q8CI43|MYL6B_MOUSE Myosin light chain 6B OS=Mus musculus OX=10090 GN=Myl6b PE=1 SV=1	-1.69562	0.010905
sp|Q8CI51|PDLI5_MOUSE PDZ and LIM domain protein 5 OS=Mus musculus OX=10090 GN=Pdlim5 PE=1 SV=4	-0.11321	0.288902
sp|Q8CI94|PYGB_MOUSE Glycogen phosphorylase, brain form OS=Mus musculus OX=10090 GN=Pygb PE=1 SV=3	-0.84077	0.281496
sp|Q8CIB5|FERM2_MOUSE Fermitin family homolog 2 OS=Mus musculus OX=10090 GN=Fermt2 PE=1 SV=1	0.202865	0.762378
sp|Q8CID0|CSR2B_MOUSE Cysteine-rich protein 2-binding protein OS=Mus musculus OX=10090 GN=Kat14 PE=1 SV=2	1.61404	0.711937
sp|Q8CIG8|ANM5_MOUSE Protein arginine N-methyltransferase 5 OS=Mus musculus OX=10090 GN=Prmt5 PE=1 SV=3	-0.21587	0.222866
sp|Q8CJG0|AGO2_MOUSE Protein argonaute-2 OS=Mus musculus OX=10090 GN=Ago2 PE=1 SV=3;sp|Q8CJF9|AGO3_MOUSE Protein argonaute-3 OS=Mus musculus OX=10090 GN=Ago3 PE=2 SV=2;sp|Q8CJG1|AGO1_MOUSE Protein argonaute-1 OS=Mus musculus OX=10090 GN=Ago1 PE=1 SV=2	-0.61679	0.171234
sp|Q8JZM7|CDC73_MOUSE Parafibromin OS=Mus musculus OX=10090 GN=Cdc73 PE=1 SV=1	1.14463	0.922041
sp|Q8JZQ9|EIF3B_MOUSE Eukaryotic translation initiation factor 3 subunit B OS=Mus musculus OX=10090 GN=Eif3b PE=1 SV=1	0.10001	0.114653
sp|Q8JZU2|TXTP_MOUSE Tricarboxylate transport protein, mitochondrial OS=Mus musculus OX=10090 GN=Slc25a1 PE=1 SV=1	-0.98152	0.6784
sp|Q8K009|AL1L2_MOUSE Mitochondrial 10-formyltetrahydrofolate dehydrogenase OS=Mus musculus OX=10090 GN=Aldh1l2 PE=1 SV=2	-0.87353	0.786234
sp|Q8K0D5|EFGM_MOUSE Elongation factor G, mitochondrial OS=Mus musculus OX=10090 GN=Gfm1 PE=1 SV=1	-0.20492	0.245801
sp|Q8K0E8|FIBB_MOUSE Fibrinogen beta chain OS=Mus musculus OX=10090 GN=Fgb PE=1 SV=1	-0.01103	0.038295
sp|Q8K0G8|ESRP2_MOUSE Epithelial splicing regulatory protein 2 OS=Mus musculus OX=10090 GN=Esrp2 PE=1 SV=1	0.276749	1.01327
sp|Q8K194|SNR27_MOUSE U4/U6.U5 small nuclear ribonucleoprotein 27 kDa protein OS=Mus musculus OX=10090 GN=Snrnp27 PE=1 SV=1	0.07627	0.023704
sp|Q8K1A6|C2D1A_MOUSE Coiled-coil and C2 domain-containing protein 1A OS=Mus musculus OX=10090 GN=Cc2d1a PE=1 SV=2	-0.84658	0.010632
sp|Q8K1N4|SPAS2_MOUSE Spermatogenesis-associated serine-rich protein 2 OS=Mus musculus OX=10090 GN=Spats2 PE=1 SV=1	-0.17908	0.134865
sp|Q8K202|RPA49_MOUSE DNA-directed RNA polymerase I subunit RPA49 OS=Mus musculus OX=10090 GN=Polr1e PE=1 SV=2	1.19553	0.952199
sp|Q8K268|ABCF3_MOUSE ATP-binding cassette sub-family F member 3 OS=Mus musculus OX=10090 GN=Abcf3 PE=1 SV=1	-0.99908	0.478554
sp|Q8K298|ANLN_MOUSE Anillin OS=Mus musculus OX=10090 GN=Anln PE=1 SV=2	0.615049	0.360577
sp|Q8K2A1|GULP1_MOUSE PTB domain-containing engulfment adapter protein 1 OS=Mus musculus OX=10090 GN=Gulp1 PE=1 SV=1	0.568929	0.722117
sp|Q8K2B3|SDHA_MOUSE Succinate dehydrogenase [ubiquinone] flavoprotein subunit, mitochondrial OS=Mus musculus OX=10090 GN=Sdha PE=1 SV=1	-0.42124	0.513795
sp|Q8K2F8|LS14A_MOUSE Protein LSM14 homolog A OS=Mus musculus OX=10090 GN=Lsm14a PE=1 SV=1	0.086858	0.168113
sp|Q8K2H1|PPHLN_MOUSE Periphilin-1 OS=Mus musculus OX=10090 GN=Pphln1 PE=1 SV=1	0.158947	0.453624
sp|Q8K2M0|RM38_MOUSE 39S ribosomal protein L38, mitochondrial OS=Mus musculus OX=10090 GN=Mrpl38 PE=1 SV=2	-0.51085	0.477131
sp|Q8K2T8|PAF1_MOUSE RNA polymerase II-associated factor 1 homolog OS=Mus musculus OX=10090 GN=Paf1 PE=1 SV=1	0.387897	0.259772
sp|Q8K301|DDX52_MOUSE Probable ATP-dependent RNA helicase DDX52 OS=Mus musculus OX=10090 GN=Ddx52 PE=2 SV=2	-0.96675	0.713554
sp|Q8K310|MATR3_MOUSE Matrin-3 OS=Mus musculus OX=10090 GN=Matr3 PE=1 SV=1	0.013296	0.025807
sp|Q8K339|KIN17_MOUSE DNA/RNA-binding protein KIN17 OS=Mus musculus OX=10090 GN=Kin PE=1 SV=1	0.469612	0.054439
sp|Q8K3A9|MEPCE_MOUSE 7SK snRNA methylphosphate capping enzyme OS=Mus musculus OX=10090 GN=Mepce PE=1 SV=2	-0.53007	0.30956
sp|Q8K3W0|BABA2_MOUSE BRISC and BRCA1-A complex member 2 OS=Mus musculus OX=10090 GN=Babam2 PE=1 SV=2	0.242498	0.189062
sp|Q8K3Z9|PO121_MOUSE Nuclear envelope pore membrane protein POM 121 OS=Mus musculus OX=10090 GN=Pom121 PE=1 SV=2	1.20551	0.010363
sp|Q8K4B0|MTA1_MOUSE Metastasis-associated protein MTA1 OS=Mus musculus OX=10090 GN=Mta1 PE=1 SV=1	1.01141	0.867664
sp|Q8K4F6|NSUN5_MOUSE Probable 28S rRNA (cytosine-C(5))-methyltransferase OS=Mus musculus OX=10090 GN=Nsun5 PE=2 SV=2	0.555539	1.01176
sp|Q8K4L0|DDX54_MOUSE ATP-dependent RNA helicase DDX54 OS=Mus musculus OX=10090 GN=Ddx54 PE=1 SV=1	-0.56974	0.214483
sp|Q8K4P0|WDR33_MOUSE pre-mRNA 3 end processing protein WDR33 OS=Mus musculus OX=10090 GN=Wdr33 PE=1 SV=1	0.189949	0.164263
sp|Q8K4R9|DLGP5_MOUSE Disks large-associated protein 5 OS=Mus musculus OX=10090 GN=Dlgap5 PE=1 SV=2	0.835169	0.400602
sp|Q8K4Z3|NNRE_MOUSE NAD(P)H-hydrate epimerase OS=Mus musculus OX=10090 GN=Naxe PE=1 SV=1	0.035006	0
sp|Q8QZT1|THIL_MOUSE Acetyl-CoA acetyltransferase, mitochondrial OS=Mus musculus OX=10090 GN=Acat1 PE=1 SV=1	-0.50145	0.185184
sp|Q8QZY1|EIF3L_MOUSE Eukaryotic translation initiation factor 3 subunit L OS=Mus musculus OX=10090 GN=Eif3l PE=1 SV=1	0.117069	0.166214
sp|Q8R010|AIMP2_MOUSE Aminoacyl tRNA synthase complex-interacting multifunctional protein 2 OS=Mus musculus OX=10090 GN=Aimp2 PE=1 SV=2	0.488289	0.211036
sp|Q8R050|ERF3A_MOUSE Eukaryotic peptide chain release factor GTP-binding subunit ERF3A OS=Mus musculus OX=10090 GN=Gspt1 PE=1 SV=2	0.17786	0.278511
sp|Q8R059|GALE_MOUSE UDP-glucose 4-epimerase OS=Mus musculus OX=10090 GN=Gale PE=1 SV=1	-0.73435	0.875238
sp|Q8R081|HNRPL_MOUSE Heterogeneous nuclear ribonucleoprotein L OS=Mus musculus OX=10090 GN=Hnrnpl PE=1 SV=2	0.172918	0.052471
sp|Q8R088|GLP3L_MOUSE Golgi phosphoprotein 3-like OS=Mus musculus OX=10090 GN=Golph3l PE=1 SV=1	0.663782	0.246183
sp|Q8R0G9|NU133_MOUSE Nuclear pore complex protein Nup133 OS=Mus musculus OX=10090 GN=Nup133 PE=1 SV=2	0.472556	0.47848
sp|Q8R0K4|CC137_MOUSE Coiled-coil domain-containing protein 137 OS=Mus musculus OX=10090 GN=Ccdc137 PE=2 SV=1	-1.88763	0.790099
sp|Q8R0X7|SGPL1_MOUSE Sphingosine-1-phosphate lyase 1 OS=Mus musculus OX=10090 GN=Sgpl1 PE=1 SV=1	0.315186	0.155763
sp|Q8R1B4|EIF3C_MOUSE Eukaryotic translation initiation factor 3 subunit C OS=Mus musculus OX=10090 GN=Eif3c PE=1 SV=1	0.051533	0.10008
sp|Q8R1F1|NIBA2_MOUSE Protein Niban 2 OS=Mus musculus OX=10090 GN=Niban2 PE=1 SV=2		0.009869
sp|Q8R1G6|PDLI2_MOUSE PDZ and LIM domain protein 2 OS=Mus musculus OX=10090 GN=Pdlim2 PE=1 SV=1	0.669837	0.468191
sp|Q8R1I1|QCR9_MOUSE Cytochrome b-c1 complex subunit 9 OS=Mus musculus OX=10090 GN=Uqcr10 PE=1 SV=1	-0.13497	0.099243
sp|Q8R1J3|ZCHC9_MOUSE Zinc finger CCHC domain-containing protein 9 OS=Mus musculus OX=10090 GN=Zcchc9 PE=2 SV=2	-0.097	0.252252
sp|Q8R2G6|CCD80_MOUSE Coiled-coil domain-containing protein 80 OS=Mus musculus OX=10090 GN=Ccdc80 PE=1 SV=2		0.009594
sp|Q8R2K4|TAF6L_MOUSE TAF6-like RNA polymerase II p300/CBP-associated factor-associated factor 65 kDa subunit 6L OS=Mus musculus OX=10090 GN=Taf6l PE=1 SV=1	-0.29663	0.262543
sp|Q8R2M2|TDIF2_MOUSE Deoxynucleotidyltransferase terminal-interacting protein 2 OS=Mus musculus OX=10090 GN=Dnttip2 PE=1 SV=1	-0.33252	0.125238
sp|Q8R2U0|SEH1_MOUSE Nucleoporin SEH1 OS=Mus musculus OX=10090 GN=Seh1l PE=2 SV=1	-1.44049	0.513211
sp|Q8R2U2|NEPRO_MOUSE Nucleolus and neural progenitor protein OS=Mus musculus OX=10090 GN=Nepro PE=2 SV=1	0.897835	0.436091
sp|Q8R323|RFC3_MOUSE Replication factor C subunit 3 OS=Mus musculus OX=10090 GN=Rfc3 PE=1 SV=1	-0.29662	0.093776
sp|Q8R3B7|BRD8_MOUSE Bromodomain-containing protein 8 OS=Mus musculus OX=10090 GN=Brd8 PE=1 SV=2	0.748711	0.955151
sp|Q8R3C6|RBM19_MOUSE Probable RNA-binding protein 19 OS=Mus musculus OX=10090 GN=Rbm19 PE=1 SV=1	-0.25255	0.686265
sp|Q8R3G1|PP1R8_MOUSE Nuclear inhibitor of protein phosphatase 1 OS=Mus musculus OX=10090 GN=Ppp1r8 PE=1 SV=1	0.001517	0.010129
sp|Q8R4U7|LUZP1_MOUSE Leucine zipper protein 1 OS=Mus musculus OX=10090 GN=Luzp1 PE=1 SV=2	-0.51409	1.19471
sp|Q8R5C5|ACTY_MOUSE Beta-centractin OS=Mus musculus OX=10090 GN=Actr1b PE=1 SV=1	-0.98866	1.01178
sp|Q8R5K4|NOL6_MOUSE Nucleolar protein 6 OS=Mus musculus OX=10090 GN=Nol6 PE=2 SV=2	-0.26988	0.786179
sp|Q8VC31|CCDC9_MOUSE Coiled-coil domain-containing protein 9 OS=Mus musculus OX=10090 GN=Ccdc9 PE=1 SV=1	0.611753	0.27725
sp|Q8VC70|RBMS2_MOUSE RNA-binding motif, single-stranded-interacting protein 2 OS=Mus musculus OX=10090 GN=Rbms2 PE=1 SV=1	0.392855	0.584155
sp|Q8VCG3|WDR74_MOUSE WD repeat-containing protein 74 OS=Mus musculus OX=10090 GN=Wdr74 PE=2 SV=1	0.443243	0.167408
sp|Q8VCM7|FIBG_MOUSE Fibrinogen gamma chain OS=Mus musculus OX=10090 GN=Fgg PE=1 SV=1	-0.03823	0.012175
sp|Q8VCN9|TBCC_MOUSE Tubulin-specific chaperone C OS=Mus musculus OX=10090 GN=Tbcc PE=1 SV=1	0.3134	0.953562
sp|Q8VDF2|UHRF1_MOUSE E3 ubiquitin-protein ligase UHRF1 OS=Mus musculus OX=10090 GN=Uhrf1 PE=1 SV=2	-0.47641	0.67754
sp|Q8VDJ3|VIGLN_MOUSE Vigilin OS=Mus musculus OX=10090 GN=Hdlbp PE=1 SV=1	0.289983	0.125627
sp|Q8VDM4|PSMD2_MOUSE 26S proteasome non-ATPase regulatory subunit 2 OS=Mus musculus OX=10090 GN=Psmd2 PE=1 SV=1	-0.12295	0.306618
sp|Q8VDM6|HNRL1_MOUSE Heterogeneous nuclear ribonucleoprotein U-like protein 1 OS=Mus musculus OX=10090 GN=Hnrnpul1 PE=1 SV=1	2.17324	0.569897
sp|Q8VDN2|AT1A1_MOUSE Sodium/potassium-transporting ATPase subunit alpha-1 OS=Mus musculus OX=10090 GN=Atp1a1 PE=1 SV=1	0.001731	0
sp|Q8VDP6|CDIPT_MOUSE CDP-diacylglycerol--inositol 3-phosphatidyltransferase OS=Mus musculus OX=10090 GN=Cdipt PE=1 SV=1	-0.50201	0.402
sp|Q8VE10|NAA40_MOUSE N-alpha-acetyltransferase 40 OS=Mus musculus OX=10090 GN=Naa40 PE=1 SV=1	-0.81344	0.006457
sp|Q8VE37|RCC1_MOUSE Regulator of chromosome condensation OS=Mus musculus OX=10090 GN=Rcc1 PE=1 SV=1	0.062822	0.03767
sp|Q8VE80|THOC3_MOUSE THO complex subunit 3 OS=Mus musculus OX=10090 GN=Thoc3 PE=2 SV=1	0.201448	0.006713
sp|Q8VEE4|RFA1_MOUSE Replication protein A 70 kDa DNA-binding subunit OS=Mus musculus OX=10090 GN=Rpa1 PE=1 SV=1	-0.74787	1.22662
sp|Q8VEJ4|NLE1_MOUSE Notchless protein homolog 1 OS=Mus musculus OX=10090 GN=Nle1 PE=1 SV=4	0.503118	0.427685
sp|Q8VEK3|HNRPU_MOUSE Heterogeneous nuclear ribonucleoprotein U OS=Mus musculus OX=10090 GN=Hnrnpu PE=1 SV=1	0.186003	1.12264
sp|Q8VH51|RBM39_MOUSE RNA-binding protein 39 OS=Mus musculus OX=10090 GN=Rbm39 PE=1 SV=2	0.135548	0.226086
sp|Q8VHK9|DHX36_MOUSE ATP-dependent DNA/RNA helicase DHX36 OS=Mus musculus OX=10090 GN=Dhx36 PE=1 SV=2	0.369254	0.674588
sp|Q8VHN8|TIRR_MOUSE Tudor-interacting repair regulator protein OS=Mus musculus OX=10090 GN=Nudt16l1 PE=1 SV=2	0.087646	0.135312
sp|Q8VHR5|P66B_MOUSE Transcriptional repressor p66-beta OS=Mus musculus OX=10090 GN=Gatad2b PE=1 SV=1	0.061412	0.048666
sp|Q8VHX6|FLNC_MOUSE Filamin-C OS=Mus musculus OX=10090 GN=Flnc PE=1 SV=3	0.489679	0.313295
sp|Q8VIJ6|SFPQ_MOUSE Splicing factor, proline- and glutamine-rich OS=Mus musculus OX=10090 GN=Sfpq PE=1 SV=1	0.063779	0.240354
sp|Q91V12|BACH_MOUSE Cytosolic acyl coenzyme A thioester hydrolase OS=Mus musculus OX=10090 GN=Acot7 PE=1 SV=2	-0.01937	0.00059
sp|Q91V61|SFXN3_MOUSE Sideroflexin-3 OS=Mus musculus OX=10090 GN=Sfxn3 PE=1 SV=1	-1.40121	0.836124
sp|Q91V81|RBM42_MOUSE RNA-binding protein 42 OS=Mus musculus OX=10090 GN=Rbm42 PE=1 SV=2	-0.58624	0.674486
sp|Q91V92|ACLY_MOUSE ATP-citrate synthase OS=Mus musculus OX=10090 GN=Acly PE=1 SV=1	0.087191	0.14247
sp|Q91VC3|IF4A3_MOUSE Eukaryotic initiation factor 4A-III OS=Mus musculus OX=10090 GN=Eif4a3 PE=1 SV=3	0.079613	0.081196
sp|Q91VH2|SNX9_MOUSE Sorting nexin-9 OS=Mus musculus OX=10090 GN=Snx9 PE=1 SV=1	-0.05165	0.034087
sp|Q91VH6|MEMO1_MOUSE Protein MEMO1 OS=Mus musculus OX=10090 GN=Memo1 PE=1 SV=1	-0.73553	1.11043
sp|Q91VI7|RINI_MOUSE Ribonuclease inhibitor OS=Mus musculus OX=10090 GN=Rnh1 PE=1 SV=1	-0.11104	0.169037
sp|Q91VN6|DDX41_MOUSE Probable ATP-dependent RNA helicase DDX41 OS=Mus musculus OX=10090 GN=Ddx41 PE=1 SV=2	1.62186	0.871997
sp|Q91VR2|ATPG_MOUSE ATP synthase subunit gamma, mitochondrial OS=Mus musculus OX=10090 GN=Atp5f1c PE=1 SV=1	-0.29488	0.21916
sp|Q91VT1|NSE2_MOUSE E3 SUMO-protein ligase NSE2 OS=Mus musculus OX=10090 GN=Nsmce2 PE=2 SV=1	0.313866	0.468754
sp|Q91W18|TDRD3_MOUSE Tudor domain-containing protein 3 OS=Mus musculus OX=10090 GN=Tdrd3 PE=1 SV=4	-0.45999	0.20126
sp|Q91W39|NCOA5_MOUSE Nuclear receptor coactivator 5 OS=Mus musculus OX=10090 GN=Ncoa5 PE=1 SV=1	0.729276	1.19369
sp|Q91W50|CSDE1_MOUSE Cold shock domain-containing protein E1 OS=Mus musculus OX=10090 GN=Csde1 PE=1 SV=1	0.046022	0.036638
sp|Q91W59|RBMS1_MOUSE RNA-binding motif, single-stranded-interacting protein 1 OS=Mus musculus OX=10090 GN=Rbms1 PE=1 SV=1;sp|Q8BWL5|RBMS3_MOUSE RNA-binding motif, single-stranded-interacting protein 3 OS=Mus musculus OX=10090 GN=Rbms3 PE=2 SV=2	0.189337	0.7081
sp|Q91W92|BORG5_MOUSE Cdc42 effector protein 1 OS=Mus musculus OX=10090 GN=Cdc42ep1 PE=1 SV=1	0.365662	0.291194
sp|Q91WK0|LRRF2_MOUSE Leucine-rich repeat flightless-interacting protein 2 OS=Mus musculus OX=10090 GN=Lrrfip2 PE=1 SV=1	-0.64792	0.603287
sp|Q91WK2|EIF3H_MOUSE Eukaryotic translation initiation factor 3 subunit H OS=Mus musculus OX=10090 GN=Eif3h PE=1 SV=1	0.90556	0.33967
sp|Q91WM1|STRBP_MOUSE Spermatid perinuclear RNA-binding protein OS=Mus musculus OX=10090 GN=Strbp PE=1 SV=1	-2.57336	0.80333
sp|Q91WS0|CISD1_MOUSE CDGSH iron-sulfur domain-containing protein 1 OS=Mus musculus OX=10090 GN=Cisd1 PE=1 SV=1	0.674907	0.167954
sp|Q91X72|HEMO_MOUSE Hemopexin OS=Mus musculus OX=10090 GN=Hpx PE=1 SV=2	0.023178	0
sp|Q91YE6|IPO9_MOUSE Importin-9 OS=Mus musculus OX=10090 GN=Ipo9 PE=1 SV=3	-0.78926	0.731666
sp|Q91YE7|RBM5_MOUSE RNA-binding protein 5 OS=Mus musculus OX=10090 GN=Rbm5 PE=1 SV=1	0.443375	0.39969
sp|Q91YP3|DEOC_MOUSE Deoxyribose-phosphate aldolase OS=Mus musculus OX=10090 GN=Dera PE=1 SV=1	0.616454	1.09193
sp|Q91YR7|PRP6_MOUSE Pre-mRNA-processing factor 6 OS=Mus musculus OX=10090 GN=Prpf6 PE=1 SV=1	1.73882	0.7908
sp|Q91YR9|PTGR1_MOUSE Prostaglandin reductase 1 OS=Mus musculus OX=10090 GN=Ptgr1 PE=1 SV=2	-1.68465	0.753247
sp|Q91YT7|YTHD2_MOUSE YTH domain-containing family protein 2 OS=Mus musculus OX=10090 GN=Ythdf2 PE=1 SV=1	0.052448	0.104954
sp|Q91YW3|DNJC3_MOUSE DnaJ homolog subfamily C member 3 OS=Mus musculus OX=10090 GN=Dnajc3 PE=1 SV=1	0.643431	0.626858
sp|Q91Z49|UIF_MOUSE UAP56-interacting factor OS=Mus musculus OX=10090 GN=Fyttd1 PE=1 SV=1	0.554142	0.644232
sp|Q91ZU6|DYST_MOUSE Dystonin OS=Mus musculus OX=10090 GN=Dst PE=1 SV=2	0.043879	0
sp|Q91ZW3|SMCA5_MOUSE SWI/SNF-related matrix-associated actin-dependent regulator of chromatin subfamily A member 5 OS=Mus musculus OX=10090 GN=Smarca5 PE=1 SV=1	-0.19345	0.609959
sp|Q91ZX7|LRP1_MOUSE Prolow-density lipoprotein receptor-related protein 1 OS=Mus musculus OX=10090 GN=Lrp1 PE=1 SV=1	0.09856	0.119915
sp|Q920B9|SP16H_MOUSE FACT complex subunit SPT16 OS=Mus musculus OX=10090 GN=Supt16h PE=1 SV=2	1.27e-05	0
sp|Q921E6|EED_MOUSE Polycomb protein EED OS=Mus musculus OX=10090 GN=Eed PE=1 SV=1	0.621227	0.729585
sp|Q921F2|TADBP_MOUSE TAR DNA-binding protein 43 OS=Mus musculus OX=10090 GN=Tardbp PE=1 SV=1	-0.10648	0.162235
sp|Q921F4|HNRLL_MOUSE Heterogeneous nuclear ribonucleoprotein L-like OS=Mus musculus OX=10090 GN=Hnrnpll PE=1 SV=3	-0.26937	0.309824
sp|Q921M3|SF3B3_MOUSE Splicing factor 3B subunit 3 OS=Mus musculus OX=10090 GN=Sf3b3 PE=1 SV=1	0.342974	0.078323
sp|Q921N6|DDX27_MOUSE Probable ATP-dependent RNA helicase DDX27 OS=Mus musculus OX=10090 GN=Ddx27 PE=1 SV=3	-0.50948	0.45761
sp|Q921Q7|RIN1_MOUSE Ras and Rab interactor 1 OS=Mus musculus OX=10090 GN=Rin1 PE=1 SV=1	-0.06767	0
sp|Q921S7|RM37_MOUSE 39S ribosomal protein L37, mitochondrial OS=Mus musculus OX=10090 GN=Mrpl37 PE=1 SV=1	0.026461	0.028742
sp|Q921U8|SMTN_MOUSE Smoothelin OS=Mus musculus OX=10090 GN=Smtn PE=1 SV=2	-0.62589	0.721828
sp|Q922B2|SYDC_MOUSE Aspartate--tRNA ligase, cytoplasmic OS=Mus musculus OX=10090 GN=Dars1 PE=1 SV=2	-0.37512	0.537173
sp|Q922F4|TBB6_MOUSE Tubulin beta-6 chain OS=Mus musculus OX=10090 GN=Tubb6 PE=1 SV=1	0.339432	0.413515
sp|Q922H9|ZN330_MOUSE Zinc finger protein 330 OS=Mus musculus OX=10090 GN=Znf330 PE=1 SV=1	-0.36338	0.753208
sp|Q922J9|FACR1_MOUSE Fatty acyl-CoA reductase 1 OS=Mus musculus OX=10090 GN=Far1 PE=1 SV=1	0.003185	0
sp|Q922K7|NOP2_MOUSE Probable 28S rRNA (cytosine-C(5))-methyltransferase OS=Mus musculus OX=10090 GN=Nop2 PE=1 SV=1	-0.34781	0.59573
sp|Q922P9|GLYR1_MOUSE Putative oxidoreductase GLYR1 OS=Mus musculus OX=10090 GN=Glyr1 PE=1 SV=1	0.089642	0.691224
sp|Q922Q2|RIOK1_MOUSE Serine/threonine-protein kinase RIO1 OS=Mus musculus OX=10090 GN=Riok1 PE=1 SV=2	-0.15318	0.067237
sp|Q922R8|PDIA6_MOUSE Protein disulfide-isomerase A6 OS=Mus musculus OX=10090 GN=Pdia6 PE=1 SV=3	0.291087	0.36692
sp|Q922U1|PRPF3_MOUSE U4/U6 small nuclear ribonucleoprotein Prp3 OS=Mus musculus OX=10090 GN=Prpf3 PE=1 SV=1	0.014903	0
sp|Q923G2|RPAB3_MOUSE DNA-directed RNA polymerases I, II, and III subunit RPABC3 OS=Mus musculus OX=10090 GN=Polr2h PE=1 SV=3	0.451515	0.108051
sp|Q924C6|LOXL4_MOUSE Lysyl oxidase homolog 4 OS=Mus musculus OX=10090 GN=Loxl4 PE=2 SV=2		0.006982
sp|Q924W5|SMC6_MOUSE Structural maintenance of chromosomes protein 6 OS=Mus musculus OX=10090 GN=Smc6 PE=1 SV=1	0.509233	0.91697
sp|Q925H1|TRPS1_MOUSE Zinc finger transcription factor Trps1 OS=Mus musculus OX=10090 GN=Trps1 PE=1 SV=1	-0.88031	0.46814
sp|Q925I1|ATAD3_MOUSE ATPase family AAA domain-containing protein 3 OS=Mus musculus OX=10090 GN=Atad3 PE=1 SV=1	0.405558	1.08023
sp|Q99J09|MEP50_MOUSE Methylosome protein 50 OS=Mus musculus OX=10090 GN=Wdr77 PE=1 SV=1	-0.31848	0.479644
sp|Q99J36|THUM1_MOUSE THUMP domain-containing protein 1 OS=Mus musculus OX=10090 GN=Thumpd1 PE=1 SV=1	0.026674	0.003247
sp|Q99J56|DERL1_MOUSE Derlin-1 OS=Mus musculus OX=10090 GN=Derl1 PE=1 SV=1	-0.49406	0.536956
sp|Q99J62|RFC4_MOUSE Replication factor C subunit 4 OS=Mus musculus OX=10090 GN=Rfc4 PE=1 SV=1	-0.17979	0.661756
sp|Q99J77|SIAS_MOUSE Sialic acid synthase OS=Mus musculus OX=10090 GN=Nans PE=1 SV=1	-0.68584	0.763211
sp|Q99JF8|PSIP1_MOUSE PC4 and SFRS1-interacting protein OS=Mus musculus OX=10090 GN=Psip1 PE=1 SV=1	-0.76026	1.2555
sp|Q99JR1|SFXN1_MOUSE Sideroflexin-1 OS=Mus musculus OX=10090 GN=Sfxn1 PE=1 SV=3	-0.64613	0.356394
	-0.49102	0.790277
sp|Q99JX4|EIF3M_MOUSE Eukaryotic translation initiation factor 3 subunit M OS=Mus musculus OX=10090 GN=Eif3m PE=1 SV=1	-0.58942	0.608889
sp|Q99JX7|NXF1_MOUSE Nuclear RNA export factor 1 OS=Mus musculus OX=10090 GN=Nxf1 PE=1 SV=3	0.160161	0.362311
sp|Q99JY0|ECHB_MOUSE Trifunctional enzyme subunit beta, mitochondrial OS=Mus musculus OX=10090 GN=Hadhb PE=1 SV=1	-0.28974	0.692076
sp|Q99K41|EMIL1_MOUSE EMILIN-1 OS=Mus musculus OX=10090 GN=Emilin1 PE=1 SV=1		0.007776
sp|Q99K48|NONO_MOUSE Non-POU domain-containing octamer-binding protein OS=Mus musculus OX=10090 GN=Nono PE=1 SV=3	0.353808	0.672624
sp|Q99K70|RRAGC_MOUSE Ras-related GTP-binding protein C OS=Mus musculus OX=10090 GN=Rragc PE=1 SV=1;sp|Q7TT45|RRAGD_MOUSE Ras-related GTP-binding protein D OS=Mus musculus OX=10090 GN=Rragd PE=1 SV=2	0.396348	0.135111
sp|Q99KD5|UN45A_MOUSE Protein unc-45 homolog A OS=Mus musculus OX=10090 GN=Unc45a PE=1 SV=2	-1.89353	0.57378
sp|Q99KI0|ACON_MOUSE Aconitate hydratase, mitochondrial OS=Mus musculus OX=10090 GN=Aco2 PE=1 SV=1	-0.73914	0.007526
sp|Q99KK2|NEUA_MOUSE N-acylneuraminate cytidylyltransferase OS=Mus musculus OX=10090 GN=Cmas PE=1 SV=2	0.853612	0.867004
sp|Q99KK7|DPP3_MOUSE Dipeptidyl peptidase 3 OS=Mus musculus OX=10090 GN=Dpp3 PE=1 SV=2	0.820691	0.007258
sp|Q99KV1|DJB11_MOUSE DnaJ homolog subfamily B member 11 OS=Mus musculus OX=10090 GN=Dnajb11 PE=1 SV=1	-1.12628	0.803827
sp|Q99L00|HAUS8_MOUSE HAUS augmin-like complex subunit 8 OS=Mus musculus OX=10090 GN=Haus8 PE=1 SV=2	0.207047	0.15863
sp|Q99L45|IF2B_MOUSE Eukaryotic translation initiation factor 2 subunit 2 OS=Mus musculus OX=10090 GN=Eif2s2 PE=1 SV=1	0.311158	1.12538
sp|Q99L47|F10A1_MOUSE Hsc70-interacting protein OS=Mus musculus OX=10090 GN=St13 PE=1 SV=1	0.951803	0.385751
sp|Q99L48|NMD3_MOUSE 60S ribosomal export protein NMD3 OS=Mus musculus OX=10090 GN=Nmd3 PE=1 SV=1	0.030802	0
sp|Q99LC2|CSTF1_MOUSE Cleavage stimulation factor subunit 1 OS=Mus musculus OX=10090 GN=Cstf1 PE=1 SV=1	0.211185	0.811254
sp|Q99LC3|NDUAA_MOUSE NADH dehydrogenase [ubiquinone] 1 alpha subcomplex subunit 10, mitochondrial OS=Mus musculus OX=10090 GN=Ndufa10 PE=1 SV=1	-0.15914	0.052726
sp|Q99LC5|ETFA_MOUSE Electron transfer flavoprotein subunit alpha, mitochondrial OS=Mus musculus OX=10090 GN=Etfa PE=1 SV=2	-0.46904	0.551189
sp|Q99LE6|ABCF2_MOUSE ATP-binding cassette sub-family F member 2 OS=Mus musculus OX=10090 GN=Abcf2 PE=1 SV=1	0.250328	0.917881
sp|Q99LG0|UBP16_MOUSE Ubiquitin carboxyl-terminal hydrolase 16 OS=Mus musculus OX=10090 GN=Usp16 PE=1 SV=2	-0.11555	0.172941
sp|Q99LH1|NOG2_MOUSE Nucleolar GTP-binding protein 2 OS=Mus musculus OX=10090 GN=Gnl2 PE=1 SV=2	-0.31095	0.439448
sp|Q99LL5|PWP1_MOUSE Periodic tryptophan protein 1 homolog OS=Mus musculus OX=10090 GN=Pwp1 PE=1 SV=1	0.529343	0.843065
sp|Q99LX0|PARK7_MOUSE Protein/nucleic acid deglycase DJ-1 OS=Mus musculus OX=10090 GN=Park7 PE=1 SV=1	-0.11616	0.053023
sp|Q99LY9|NDUS5_MOUSE NADH dehydrogenase [ubiquinone] iron-sulfur protein 5 OS=Mus musculus OX=10090 GN=Ndufs5 PE=1 SV=3	-0.04504	0.033067
sp|Q99M28|RNPS1_MOUSE RNA-binding protein with serine-rich domain 1 OS=Mus musculus OX=10090 GN=Rnps1 PE=1 SV=1	-0.17542	0.043065
sp|Q99M31|HSP7E_MOUSE Heat shock 70 kDa protein 14 OS=Mus musculus OX=10090 GN=Hspa14 PE=1 SV=2	0.349845	0.190283
sp|Q99M87|DNJA3_MOUSE DnaJ homolog subfamily A member 3, mitochondrial OS=Mus musculus OX=10090 GN=Dnaja3 PE=1 SV=1	-0.07481	0.046474
sp|Q99ME9|NOG1_MOUSE Nucleolar GTP-binding protein 1 OS=Mus musculus OX=10090 GN=Gtpbp4 PE=1 SV=3	-0.31334	0.367766
sp|Q99MJ9|DDX50_MOUSE ATP-dependent RNA helicase DDX50 OS=Mus musculus OX=10090 GN=Ddx50 PE=2 SV=1	-0.36221	0.110945
sp|Q99MK8|ARBK1_MOUSE Beta-adrenergic receptor kinase 1 OS=Mus musculus OX=10090 GN=Grk2 PE=1 SV=2;sp|Q3UYH7|ARBK2_MOUSE Beta-adrenergic receptor kinase 2 OS=Mus musculus OX=10090 GN=Adrbk2 PE=1 SV=2	0.000841	0
sp|Q99MN1|SYK_MOUSE Lysine--tRNA ligase OS=Mus musculus OX=10090 GN=Kars1 PE=1 SV=1	-0.21704	0.513097
sp|Q99MR6|SRRT_MOUSE Serrate RNA effector molecule homolog OS=Mus musculus OX=10090 GN=Srrt PE=1 SV=1	0.90334	0.708971
sp|Q99MR8|MCCA_MOUSE Methylcrotonoyl-CoA carboxylase subunit alpha, mitochondrial OS=Mus musculus OX=10090 GN=Mccc1 PE=1 SV=2		0.000932
sp|Q99N85|RT18A_MOUSE 28S ribosomal protein S18a, mitochondrial OS=Mus musculus OX=10090 GN=Mrps18a PE=2 SV=1	-0.25939	0.313059
sp|Q99N87|RT05_MOUSE 28S ribosomal protein S5, mitochondrial OS=Mus musculus OX=10090 GN=Mrps5 PE=1 SV=1	0.082113	0.019067
sp|Q99N91|RM34_MOUSE 39S ribosomal protein L34, mitochondrial OS=Mus musculus OX=10090 GN=Mrpl34 PE=1 SV=1	-0.39987	0.60966
sp|Q99N93|RM16_MOUSE 39S ribosomal protein L16, mitochondrial OS=Mus musculus OX=10090 GN=Mrpl16 PE=1 SV=1	-0.04251	0.000319
sp|Q99N94|RM09_MOUSE 39S ribosomal protein L9, mitochondrial OS=Mus musculus OX=10090 GN=Mrpl9 PE=1 SV=2	-0.70636	0.246147
sp|Q99N95|RM03_MOUSE 39S ribosomal protein L3, mitochondrial OS=Mus musculus OX=10090 GN=Mrpl3 PE=1 SV=1	0.341038	0.224497
sp|Q99NB9|SF3B1_MOUSE Splicing factor 3B subunit 1 OS=Mus musculus OX=10090 GN=Sf3b1 PE=1 SV=1	0.73738	0.847662
sp|Q99NH0|ANR17_MOUSE Ankyrin repeat domain-containing protein 17 OS=Mus musculus OX=10090 GN=Ankrd17 PE=1 SV=2	-0.20721	0.359305
sp|Q99P88|NU155_MOUSE Nuclear pore complex protein Nup155 OS=Mus musculus OX=10090 GN=Nup155 PE=1 SV=1	-0.98256	0.787236
sp|Q99PL5|RRBP1_MOUSE Ribosome-binding protein 1 OS=Mus musculus OX=10090 GN=Rrbp1 PE=1 SV=2	-0.2505	0.778167
sp|Q99PP7|TRI33_MOUSE E3 ubiquitin-protein ligase TRIM33 OS=Mus musculus OX=10090 GN=Trim33 PE=1 SV=2	1.02758	0
sp|Q99PU8|DHX30_MOUSE ATP-dependent RNA helicase DHX30 OS=Mus musculus OX=10090 GN=Dhx30 PE=1 SV=1	0.217866	1.10013
sp|Q99PW4|PRPK_MOUSE EKC/KEOPS complex subunit Tp53rk OS=Mus musculus OX=10090 GN=Tp53rk PE=2 SV=1	-0.5214	0.477738
sp|Q9CPP0|NPM3_MOUSE Nucleoplasmin-3 OS=Mus musculus OX=10090 GN=Npm3 PE=1 SV=3	-0.89143	0.76505
sp|Q9CPQ3|TOM22_MOUSE Mitochondrial import receptor subunit TOM22 homolog OS=Mus musculus OX=10090 GN=Tomm22 PE=1 SV=3	0.197988	0
sp|Q9CPR4|RL17_MOUSE 60S ribosomal protein L17 OS=Mus musculus OX=10090 GN=Rpl17 PE=1 SV=3	0.039323	0.03673
sp|Q9CPR5|RM15_MOUSE 39S ribosomal protein L15, mitochondrial OS=Mus musculus OX=10090 GN=Mrpl15 PE=1 SV=1	0.688342	0.950975
sp|Q9CPS7|PNO1_MOUSE RNA-binding protein PNO1 OS=Mus musculus OX=10090 GN=Pno1 PE=1 SV=1	0.026477	0.030202
sp|Q9CPT5|NOP16_MOUSE Nucleolar protein 16 OS=Mus musculus OX=10090 GN=Nop16 PE=1 SV=1	0.008289	0
sp|Q9CPU4|MGST3_MOUSE Microsomal glutathione S-transferase 3 OS=Mus musculus OX=10090 GN=Mgst3 PE=1 SV=1	-0.15526	0.088419
sp|Q9CPW4|ARPC5_MOUSE Actin-related protein 2/3 complex subunit 5 OS=Mus musculus OX=10090 GN=Arpc5 PE=1 SV=3		0
sp|Q9CPY7|AMPL_MOUSE Cytosol aminopeptidase OS=Mus musculus OX=10090 GN=Lap3 PE=1 SV=3	0.216477	0.231934
sp|Q9CQ19|MYL9_MOUSE Myosin regulatory light polypeptide 9 OS=Mus musculus OX=10090 GN=Myl9 PE=1 SV=3	-0.57372	0.866173
sp|Q9DB27|MCTS1_MOUSE Malignant T-cell-amplified sequence 1 OS=Mus musculus OX=10090 GN=Mcts1 PE=1 SV=1;sp|Q9CQ21|MCTS2_MOUSE Malignant T-cell-amplified sequence 2 OS=Mus musculus OX=10090 GN=Mcts2 PE=1 SV=1	-1.20128	0.66921
sp|Q9CQ49|NCBP2_MOUSE Nuclear cap-binding protein subunit 2 OS=Mus musculus OX=10090 GN=Ncbp2 PE=1 SV=1	0.193394	0.138363
sp|Q9CQ60|6PGL_MOUSE 6-phosphogluconolactonase OS=Mus musculus OX=10090 GN=Pgls PE=1 SV=1	-0.20993	0.939348
sp|Q9CQ65|MTAP_MOUSE S-methyl-5-thioadenosine phosphorylase OS=Mus musculus OX=10090 GN=Mtap PE=1 SV=1	0.414862	0.644608
sp|Q9CQ69|QCR8_MOUSE Cytochrome b-c1 complex subunit 8 OS=Mus musculus OX=10090 GN=Uqcrq PE=1 SV=3	0.69397	0.789232
sp|Q9CQ71|RFA3_MOUSE Replication protein A 14 kDa subunit OS=Mus musculus OX=10090 GN=Rpa3 PE=1 SV=1	-0.28602	0.185506
sp|Q9CQ79|TXND9_MOUSE Thioredoxin domain-containing protein 9 OS=Mus musculus OX=10090 GN=Txndc9 PE=1 SV=1	0.590972	0.696625
sp|Q9CQF3|CPSF5_MOUSE Cleavage and polyadenylation specificity factor subunit 5 OS=Mus musculus OX=10090 GN=Nudt21 PE=1 SV=1	-0.06996	0.00016
sp|Q9CQI7|RU2B_MOUSE U2 small nuclear ribonucleoprotein B OS=Mus musculus OX=10090 GN=Snrpb2 PE=1 SV=1;sp|Q62189|SNRPA_MOUSE U1 small nuclear ribonucleoprotein A OS=Mus musculus OX=10090 GN=Snrpa PE=1 SV=3	0.235172	0.074143
sp|Q9CQM9|GLRX3_MOUSE Glutaredoxin-3 OS=Mus musculus OX=10090 GN=Glrx3 PE=1 SV=1	-0.1529	0.166137
sp|Q9CQQ7|AT5F1_MOUSE ATP synthase F(0) complex subunit B1, mitochondrial OS=Mus musculus OX=10090 GN=Atp5pb PE=1 SV=1	-0.2497	0.345309
sp|Q9CQR2|RS21_MOUSE 40S ribosomal protein S21 OS=Mus musculus OX=10090 GN=Rps21 PE=1 SV=1	0.203955	0.103725
sp|Q9CQR6|PPP6_MOUSE Serine/threonine-protein phosphatase 6 catalytic subunit OS=Mus musculus OX=10090 GN=Ppp6c PE=1 SV=1	-0.68568	0.799549
sp|Q9CQS5|RIOK2_MOUSE Serine/threonine-protein kinase RIO2 OS=Mus musculus OX=10090 GN=Riok2 PE=1 SV=1	-0.26781	0.159993
sp|Q9CQT1|MTNA_MOUSE Methylthioribose-1-phosphate isomerase OS=Mus musculus OX=10090 GN=Mri1 PE=1 SV=1	-0.36196	0.067336
sp|Q9CQT2|RBM7_MOUSE RNA-binding protein 7 OS=Mus musculus OX=10090 GN=Rbm7 PE=1 SV=1	-0.37598	0.362021
sp|Q9CQU3|RER1_MOUSE Protein RER1 OS=Mus musculus OX=10090 GN=Rer1 PE=1 SV=1	0.39027	0.222753
sp|Q9CQV8|1433B_MOUSE 14-3-3 protein beta/alpha OS=Mus musculus OX=10090 GN=Ywhab PE=1 SV=3	-0.00536	0
sp|Q9CQY2|RAMAC_MOUSE RNA guanine-N7 methyltransferase activating subunit OS=Mus musculus OX=10090 GN=Ramac PE=3 SV=1	0.097891	0.702828
sp|Q9CQY5|MAGT1_MOUSE Magnesium transporter protein 1 OS=Mus musculus OX=10090 GN=Magt1 PE=1 SV=1	0.357049	0.807064
sp|Q9CR08|RPP29_MOUSE Ribonuclease P protein subunit p29 OS=Mus musculus OX=10090 GN=Pop4 PE=2 SV=1	-0.50449	0
sp|Q9CR16|PPID_MOUSE Peptidyl-prolyl cis-trans isomerase D OS=Mus musculus OX=10090 GN=Ppid PE=1 SV=3	0.374371	0.362444
sp|Q9CR26|VTA1_MOUSE Vacuolar protein sorting-associated protein VTA1 homolog OS=Mus musculus OX=10090 GN=Vta1 PE=1 SV=1	-0.03886	0.009184
sp|Q9CR47|NSA2_MOUSE Ribosome biogenesis protein NSA2 homolog OS=Mus musculus OX=10090 GN=Nsa2 PE=2 SV=1	-0.49465	1.02106
sp|Q9CR57|RL14_MOUSE 60S ribosomal protein L14 OS=Mus musculus OX=10090 GN=Rpl14 PE=1 SV=3	-0.38648	0.585207
sp|Q9CR62|M2OM_MOUSE Mitochondrial 2-oxoglutarate/malate carrier protein OS=Mus musculus OX=10090 GN=Slc25a11 PE=1 SV=3	-0.19621	0.163881
sp|Q9CR67|TMM33_MOUSE Transmembrane protein 33 OS=Mus musculus OX=10090 GN=Tmem33 PE=1 SV=1	0.30241	0.485568
sp|Q9CR88|RT14_MOUSE 28S ribosomal protein S14, mitochondrial OS=Mus musculus OX=10090 GN=Mrps14 PE=1 SV=1	1.30562	0.294318
sp|Q9CRB2|NHP2_MOUSE H/ACA ribonucleoprotein complex subunit 2 OS=Mus musculus OX=10090 GN=Nhp2 PE=1 SV=1	0.929351	1.06611
sp|Q9CSN1|SNW1_MOUSE SNW domain-containing protein 1 OS=Mus musculus OX=10090 GN=Snw1 PE=1 SV=3	0.109263	0.022945
sp|Q9CU62|SMC1A_MOUSE Structural maintenance of chromosomes protein 1A OS=Mus musculus OX=10090 GN=Smc1a PE=1 SV=4	0.26093	0.08704
sp|Q9CU65|ZMYM2_MOUSE Zinc finger MYM-type protein 2 OS=Mus musculus OX=10090 GN=Zmym2 PE=1 SV=3	0.76545	0.297605
sp|Q9CVI2|F133B_MOUSE Protein FAM133B OS=Mus musculus OX=10090 GN=Fam133b PE=1 SV=3		0
sp|Q9CW03|SMC3_MOUSE Structural maintenance of chromosomes protein 3 OS=Mus musculus OX=10090 GN=Smc3 PE=1 SV=2	0.072732	0.004575
sp|Q9CW46|RAVR1_MOUSE Ribonucleoprotein PTB-binding 1 OS=Mus musculus OX=10090 GN=Raver1 PE=1 SV=2	0.771317	1.27123
sp|Q9CWF2|TBB2B_MOUSE Tubulin beta-2B chain OS=Mus musculus OX=10090 GN=Tubb2b PE=1 SV=1	-0.54378	0.180375
sp|Q9Z2U0|PSA7_MOUSE Proteasome subunit alpha type-7 OS=Mus musculus OX=10090 GN=Psma7 PE=1 SV=1;sp|Q9CWH6|PSMA8_MOUSE Proteasome subunit alpha type-8 OS=Mus musculus OX=10090 GN=Psma8 PE=1 SV=1	0.242665	0.375653
sp|Q9CWJ9|PUR9_MOUSE Bifunctional purine biosynthesis protein PURH OS=Mus musculus OX=10090 GN=Atic PE=1 SV=2	-0.58607	0.480076
sp|Q9CWL8|CTBL1_MOUSE Beta-catenin-like protein 1 OS=Mus musculus OX=10090 GN=Ctnnbl1 PE=1 SV=1	-0.49076	0.298969
sp|Q9CWS0|DDAH1_MOUSE N(G),N(G)-dimethylarginine dimethylaminohydrolase 1 OS=Mus musculus OX=10090 GN=Ddah1 PE=1 SV=3	-0.78435	0.8433
sp|Q9CWT6|DDX28_MOUSE Probable ATP-dependent RNA helicase DDX28 OS=Mus musculus OX=10090 GN=Ddx28 PE=2 SV=2	-0.0441	0.015196
sp|Q9CWU9|NUP37_MOUSE Nucleoporin Nup37 OS=Mus musculus OX=10090 GN=Nup37 PE=1 SV=2	0.341767	0.945879
sp|Q9CWW6|PIN4_MOUSE Peptidyl-prolyl cis-trans isomerase NIMA-interacting 4 OS=Mus musculus OX=10090 GN=Pin4 PE=1 SV=1	-0.38807	0.346357
sp|Q9CWX4|RUSD4_MOUSE Mitochondrial RNA pseudouridine synthase Rpusd4 OS=Mus musculus OX=10090 GN=Rpusd4 PE=2 SV=1	0.828907	0.909846
sp|Q9CWX9|DDX47_MOUSE Probable ATP-dependent RNA helicase DDX47 OS=Mus musculus OX=10090 GN=Ddx47 PE=2 SV=2	-0.52413	0.80001
sp|Q9CX11|UTP23_MOUSE rRNA-processing protein UTP23 homolog OS=Mus musculus OX=10090 GN=Utp23 PE=2 SV=1	-0.26617	0.036999
sp|Q9CX34|SGT1_MOUSE Protein SGT1 homolog OS=Mus musculus OX=10090 GN=Sugt1 PE=1 SV=3	-0.1734	0.067394
sp|Q9CX48|ZCH10_MOUSE Zinc finger CCHC domain-containing protein 10 OS=Mus musculus OX=10090 GN=Zcchc10 PE=2 SV=1	0.591263	0.787245
sp|Q9CXG3|PPIL4_MOUSE Peptidyl-prolyl cis-trans isomerase-like 4 OS=Mus musculus OX=10090 GN=Ppil4 PE=1 SV=2	0.387085	0.53651
sp|Q9CXL3|CG050_MOUSE Uncharacterized protein C7orf50 homolog OS=Mus musculus OX=10090 PE=1 SV=3	-0.97795	0.326921
sp|Q9CXT8|MPPB_MOUSE Mitochondrial-processing peptidase subunit beta OS=Mus musculus OX=10090 GN=Pmpcb PE=1 SV=1	-0.0398	0.013622
sp|Q9CXW4|RL11_MOUSE 60S ribosomal protein L11 OS=Mus musculus OX=10090 GN=Rpl11 PE=1 SV=4	-0.2143	0.829443
sp|Q9CXY6|ILF2_MOUSE Interleukin enhancer-binding factor 2 OS=Mus musculus OX=10090 GN=Ilf2 PE=1 SV=1	0.326992	0.417417
sp|Q9CY21|BUD23_MOUSE Probable 18S rRNA (guanine-N(7))-methyltransferase OS=Mus musculus OX=10090 GN=Bud23 PE=1 SV=1	0.065431	0.055407
sp|Q9CY50|SSRA_MOUSE Translocon-associated protein subunit alpha OS=Mus musculus OX=10090 GN=Ssr1 PE=1 SV=1	-0.79716	0.278841
sp|Q9CY57|CHTOP_MOUSE Chromatin target of PRMT1 protein OS=Mus musculus OX=10090 GN=Chtop PE=1 SV=2	0.144255	0.557034
sp|Q9CY64|BIEA_MOUSE Biliverdin reductase A OS=Mus musculus OX=10090 GN=Blvra PE=1 SV=1	-0.29418	0.176165
sp|Q9CY66|GAR1_MOUSE H/ACA ribonucleoprotein complex subunit 1 OS=Mus musculus OX=10090 GN=Gar1 PE=1 SV=1	-0.20347	1.06106
sp|Q9CY97|SSU72_MOUSE RNA polymerase II subunit A C-terminal domain phosphatase SSU72 OS=Mus musculus OX=10090 GN=Ssu72 PE=1 SV=1	0.394472	0.816491
sp|Q9CYA6|ZCHC8_MOUSE Zinc finger CCHC domain-containing protein 8 OS=Mus musculus OX=10090 GN=Zcchc8 PE=1 SV=3	1.42795	0.432355
sp|Q9CYH6|RRS1_MOUSE Ribosome biogenesis regulatory protein homolog OS=Mus musculus OX=10090 GN=Rrs1 PE=1 SV=1	0.495452	0.835192
sp|Q9CYI4|LUC7L_MOUSE Putative RNA-binding protein Luc7-like 1 OS=Mus musculus OX=10090 GN=Luc7l PE=1 SV=2	-0.36591	0.036972
sp|Q9CZ13|QCR1_MOUSE Cytochrome b-c1 complex subunit 1, mitochondrial OS=Mus musculus OX=10090 GN=Uqcrc1 PE=1 SV=2	-0.49226	0.659358
sp|Q9CZA6|NDE1_MOUSE Nuclear distribution protein nudE homolog 1 OS=Mus musculus OX=10090 GN=Nde1 PE=1 SV=1;sp|Q9ERR1|NDEL1_MOUSE Nuclear distribution protein nudE-like 1 OS=Mus musculus OX=10090 GN=Ndel1 PE=1 SV=2	0.160447	0.23676
sp|Q9CZM2|RL15_MOUSE 60S ribosomal protein L15 OS=Mus musculus OX=10090 GN=Rpl15 PE=1 SV=4	0.203293	0.869905
sp|Q9CZN7|GLYM_MOUSE Serine hydroxymethyltransferase, mitochondrial OS=Mus musculus OX=10090 GN=Shmt2 PE=1 SV=1	-0.24616	0.487969
sp|Q9CZR8|EFTS_MOUSE Elongation factor Ts, mitochondrial OS=Mus musculus OX=10090 GN=Tsfm PE=1 SV=1	-0.30212	0.055279
sp|Q9CZU3|MTREX_MOUSE Exosome RNA helicase MTR4 OS=Mus musculus OX=10090 GN=Mtrex PE=1 SV=1	0.334668	0.122636
sp|Q9CZX0|ELP3_MOUSE Elongator complex protein 3 OS=Mus musculus OX=10090 GN=Elp3 PE=1 SV=1	0.853267	0.479689
sp|Q9CZX8|RS19_MOUSE 40S ribosomal protein S19 OS=Mus musculus OX=10090 GN=Rps19 PE=1 SV=3	0.198483	0.729979
sp|Q9D2M8|UB2V2_MOUSE Ubiquitin-conjugating enzyme E2 variant 2 OS=Mus musculus OX=10090 GN=Ube2v2 PE=1 SV=4;sp|Q9CZY3|UB2V1_MOUSE Ubiquitin-conjugating enzyme E2 variant 1 OS=Mus musculus OX=10090 GN=Ube2v1 PE=1 SV=1	-0.75004	0
sp|Q9D011|MPLKI_MOUSE M-phase-specific PLK1-interacting protein OS=Mus musculus OX=10090 GN=Mplkip PE=1 SV=1	-0.3987	0.232112
sp|Q9D051|ODPB_MOUSE Pyruvate dehydrogenase E1 component subunit beta, mitochondrial OS=Mus musculus OX=10090 GN=Pdhb PE=1 SV=1	0.319045	0.56945
sp|Q9D0B0|SRSF9_MOUSE Serine/arginine-rich splicing factor 9 OS=Mus musculus OX=10090 GN=Srsf9 PE=1 SV=1	1.27338	0.835065
sp|Q9D0D4|DIM1_MOUSE Probable dimethyladenosine transferase OS=Mus musculus OX=10090 GN=Dimt1 PE=2 SV=1	0.031965	0.021506
sp|Q9D0E1|HNRPM_MOUSE Heterogeneous nuclear ribonucleoprotein M OS=Mus musculus OX=10090 GN=Hnrnpm PE=1 SV=3	0.003563	0
sp|Q9D0F4|NKAP_MOUSE NF-kappa-B-activating protein OS=Mus musculus OX=10090 GN=Nkap PE=2 SV=1	0.902085	0.99002
sp|Q9D0F6|RFC5_MOUSE Replication factor C subunit 5 OS=Mus musculus OX=10090 GN=Rfc5 PE=1 SV=1	0.020015	0
sp|Q9D0I8|MRT4_MOUSE mRNA turnover protein 4 homolog OS=Mus musculus OX=10090 GN=Mrto4 PE=1 SV=1	0.438424	0.808042
sp|Q9D0I9|SYRC_MOUSE Arginine--tRNA ligase, cytoplasmic OS=Mus musculus OX=10090 GN=Rars1 PE=1 SV=2	0.242063	0.21612
sp|Q9D0K2|SCOT1_MOUSE Succinyl-CoA:3-ketoacid coenzyme A transferase 1, mitochondrial OS=Mus musculus OX=10090 GN=Oxct1 PE=1 SV=1	-0.15898	0.429636
sp|Q9D0L8|MCES_MOUSE mRNA cap guanine-N7 methyltransferase OS=Mus musculus OX=10090 GN=Rnmt PE=1 SV=1	0.950885	1.03305
sp|Q9D0M1|KPRA_MOUSE Phosphoribosyl pyrophosphate synthase-associated protein 1 OS=Mus musculus OX=10090 GN=Prpsap1 PE=1 SV=1	0.422605	0.108525
sp|Q9D0M3|CY1_MOUSE Cytochrome c1, heme protein, mitochondrial OS=Mus musculus OX=10090 GN=Cyc1 PE=1 SV=1	-0.15112	0.354647
sp|Q9D0R4|DDX56_MOUSE Probable ATP-dependent RNA helicase DDX56 OS=Mus musculus OX=10090 GN=Ddx56 PE=2 SV=1	0.38132	0.571448
sp|Q9D0T1|NH2L1_MOUSE NHP2-like protein 1 OS=Mus musculus OX=10090 GN=Snu13 PE=1 SV=4	0.234444	0.108905
sp|Q9D125|RT25_MOUSE 28S ribosomal protein S25, mitochondrial OS=Mus musculus OX=10090 GN=Mrps25 PE=1 SV=1	1.328	0
sp|Q9D1C9|RRP7A_MOUSE Ribosomal RNA-processing protein 7 homolog A OS=Mus musculus OX=10090 GN=Rrp7a PE=2 SV=1	-0.12165	0.114955
	-0.24145	0.950831
sp|Q9D1G2|PMVK_MOUSE Phosphomevalonate kinase OS=Mus musculus OX=10090 GN=Pmvk PE=1 SV=3		0
sp|Q9D1I6|RM14_MOUSE 39S ribosomal protein L14, mitochondrial OS=Mus musculus OX=10090 GN=Mrpl14 PE=1 SV=1	-0.2334	0.568453
sp|Q9D1M0|SEC13_MOUSE Protein SEC13 homolog OS=Mus musculus OX=10090 GN=Sec13 PE=1 SV=3	-0.88773	0.623847
sp|Q9D1Q6|ERP44_MOUSE Endoplasmic reticulum resident protein 44 OS=Mus musculus OX=10090 GN=Erp44 PE=1 SV=1	-1.13629	0.570465
sp|Q9D1R9|RL34_MOUSE 60S ribosomal protein L34 OS=Mus musculus OX=10090 GN=Rpl34 PE=1 SV=2	0.054578	0.120793
sp|Q9D211|C2AIL_MOUSE CDKN2AIP N-terminal-like protein OS=Mus musculus OX=10090 GN=Cdkn2aipnl PE=3 SV=1	-0.16678	0.035406
sp|Q9D287|SPF27_MOUSE Pre-mRNA-splicing factor SPF27 OS=Mus musculus OX=10090 GN=Bcas2 PE=1 SV=1	0.440389	0.657173
sp|Q9D2R0|AACS_MOUSE Acetoacetyl-CoA synthetase OS=Mus musculus OX=10090 GN=Aacs PE=1 SV=1	-0.16906	0.080299
sp|Q9D2R8|RT33_MOUSE 28S ribosomal protein S33, mitochondrial OS=Mus musculus OX=10090 GN=Mrps33 PE=1 SV=1	-0.28615	0.067721
sp|Q9D2Y4|MLKL_MOUSE Mixed lineage kinase domain-like protein OS=Mus musculus OX=10090 GN=Mlkl PE=1 SV=1	0.049372	0
sp|Q9D358|PPAC_MOUSE Low molecular weight phosphotyrosine protein phosphatase OS=Mus musculus OX=10090 GN=Acp1 PE=1 SV=3	-0.01933	4.22e-05
sp|Q9D662|SC23B_MOUSE Protein transport protein Sec23B OS=Mus musculus OX=10090 GN=Sec23b PE=1 SV=1	-0.42593	1.02821
sp|Q9D6R2|IDH3A_MOUSE Isocitrate dehydrogenase [NAD] subunit alpha, mitochondrial OS=Mus musculus OX=10090 GN=Idh3a PE=1 SV=1	-0.29376	0.000423
sp|Q9D6T0|NOSIP_MOUSE Nitric oxide synthase-interacting protein OS=Mus musculus OX=10090 GN=Nosip PE=1 SV=1	-0.3107	0.533928
sp|Q9D6X6|PRS23_MOUSE Serine protease 23 OS=Mus musculus OX=10090 GN=Prss23 PE=2 SV=2	-1.51821	0.829738
sp|Q9D6Z1|NOP56_MOUSE Nucleolar protein 56 OS=Mus musculus OX=10090 GN=Nop56 PE=1 SV=2	-0.10899	0.799116
sp|Q9D787|PPIL2_MOUSE RING-type E3 ubiquitin-protein ligase PPIL2 OS=Mus musculus OX=10090 GN=Ppil2 PE=1 SV=2	-0.39413	0.524189
sp|Q9D7G0|PRPS1_MOUSE Ribose-phosphate pyrophosphokinase 1 OS=Mus musculus OX=10090 GN=Prps1 PE=1 SV=4;sp|Q9CS42|PRPS2_MOUSE Ribose-phosphate pyrophosphokinase 2 OS=Mus musculus OX=10090 GN=Prps2 PE=1 SV=4	-0.10051	0.028411
sp|Q9D7H3|RTCA_MOUSE RNA 3-terminal phosphate cyclase OS=Mus musculus OX=10090 GN=RtcA PE=1 SV=2	-0.1965	0.037495
sp|Q9D7S7|RL22L_MOUSE 60S ribosomal protein L22-like 1 OS=Mus musculus OX=10090 GN=Rpl22l1 PE=1 SV=1	-0.43009	0.542425
sp|Q9D824|FIP1_MOUSE Pre-mRNA 3-end-processing factor FIP1 OS=Mus musculus OX=10090 GN=Fip1l1 PE=1 SV=1	1.09677	1.17012
sp|Q9D832|DNJB4_MOUSE DnaJ homolog subfamily B member 4 OS=Mus musculus OX=10090 GN=Dnajb4 PE=1 SV=1	-0.4849	0.568497
sp|Q9D868|PPIH_MOUSE Peptidyl-prolyl cis-trans isomerase H OS=Mus musculus OX=10090 GN=Ppih PE=1 SV=1	-0.05213	0
sp|Q9D880|TIM50_MOUSE Mitochondrial import inner membrane translocase subunit TIM50 OS=Mus musculus OX=10090 GN=Timm50 PE=1 SV=1	0.172354	0.198004
sp|Q9D883|U2AF1_MOUSE Splicing factor U2AF 35 kDa subunit OS=Mus musculus OX=10090 GN=U2af1 PE=1 SV=4	0.326862	0.986713
sp|Q9D892|ITPA_MOUSE Inosine triphosphate pyrophosphatase OS=Mus musculus OX=10090 GN=Itpa PE=1 SV=2	-0.10047	0.021721
sp|Q9D8E6|RL4_MOUSE 60S ribosomal protein L4 OS=Mus musculus OX=10090 GN=Rpl4 PE=1 SV=3	-0.08333	0.623234
sp|Q9D8M4|RL7L_MOUSE 60S ribosomal protein L7-like 1 OS=Mus musculus OX=10090 GN=Rpl7l1 PE=1 SV=1	-0.5744	1.09969
sp|Q9D8N0|EF1G_MOUSE Elongation factor 1-gamma OS=Mus musculus OX=10090 GN=Eef1g PE=1 SV=3	-0.19342	0.651413
sp|Q9D8T7|SLIRP_MOUSE SRA stem-loop-interacting RNA-binding protein, mitochondrial OS=Mus musculus OX=10090 GN=Slirp PE=1 SV=2	0.027182	0
sp|Q9D8W5|PSD12_MOUSE 26S proteasome non-ATPase regulatory subunit 12 OS=Mus musculus OX=10090 GN=Psmd12 PE=1 SV=4	0.736912	0.793098
sp|Q9D903|EBP2_MOUSE Probable rRNA-processing protein EBP2 OS=Mus musculus OX=10090 GN=Ebna1bp2 PE=2 SV=1	-0.24192	0.343116
sp|Q9D937|CK098_MOUSE Uncharacterized protein C11orf98 homolog OS=Mus musculus OX=10090 PE=1 SV=1	-0.14481	0.053685
sp|Q9D945|LLPH_MOUSE Protein LLP homolog OS=Mus musculus OX=10090 GN=Llph PE=1 SV=1	0.184607	0.182246
sp|Q9DAA6|EXOS1_MOUSE Exosome complex component CSL4 OS=Mus musculus OX=10090 GN=Exosc1 PE=1 SV=1	-0.24255	0.368516
sp|Q9DAD6|PROF3_MOUSE Profilin-3 OS=Mus musculus OX=10090 GN=Pfn3 PE=1 SV=1	0.895443	1.0103
sp|Q9DAW6|PRP4_MOUSE U4/U6 small nuclear ribonucleoprotein Prp4 OS=Mus musculus OX=10090 GN=Prpf4 PE=1 SV=1	-0.18287	0.138759
sp|Q9DAW9|CNN3_MOUSE Calponin-3 OS=Mus musculus OX=10090 GN=Cnn3 PE=1 SV=1	-0.10264	0.013843
sp|Q9DB20|ATPO_MOUSE ATP synthase subunit O, mitochondrial OS=Mus musculus OX=10090 GN=Atp5po PE=1 SV=1	-0.21991	0.467979
sp|Q9DB42|ZN593_MOUSE Zinc finger protein 593 OS=Mus musculus OX=10090 GN=Znf593 PE=1 SV=2	0.00128	0
sp|Q9DB77|QCR2_MOUSE Cytochrome b-c1 complex subunit 2, mitochondrial OS=Mus musculus OX=10090 GN=Uqcrc2 PE=1 SV=1	-0.71049	0.704747
sp|Q9DB96|NGDN_MOUSE Neuroguidin OS=Mus musculus OX=10090 GN=Ngdn PE=1 SV=1	0.159999	0
sp|Q9DBC7|KAP0_MOUSE cAMP-dependent protein kinase type I-alpha regulatory subunit OS=Mus musculus OX=10090 GN=Prkar1a PE=1 SV=3	-0.3616	0.186598
sp|Q9DBE9|SPB1_MOUSE pre-rRNA 2-O-ribose RNA methyltransferase FTSJ3 OS=Mus musculus OX=10090 GN=Ftsj3 PE=1 SV=1	0.044533	0.004483
sp|Q9DBG3|AP2B1_MOUSE AP-2 complex subunit beta OS=Mus musculus OX=10090 GN=Ap2b1 PE=1 SV=1	-0.0223	0.012462
sp|Q9DBG6|RPN2_MOUSE Dolichyl-diphosphooligosaccharide--protein glycosyltransferase subunit 2 OS=Mus musculus OX=10090 GN=Rpn2 PE=1 SV=1	0.451022	0.138982
sp|Q9DBG7|SRPRA_MOUSE Signal recognition particle receptor subunit alpha OS=Mus musculus OX=10090 GN=Srpra PE=1 SV=1	0.221078	0.444222
sp|Q9DBR0|AKAP8_MOUSE A-kinase anchor protein 8 OS=Mus musculus OX=10090 GN=Akap8 PE=1 SV=1	0.550378	0.520827
sp|Q9DBR1|XRN2_MOUSE 5-3 exoribonuclease 2 OS=Mus musculus OX=10090 GN=Xrn2 PE=1 SV=1	-0.4265	0.570326
sp|Q9DBR7|MYPT1_MOUSE Protein phosphatase 1 regulatory subunit 12A OS=Mus musculus OX=10090 GN=Ppp1r12a PE=1 SV=2	-0.66728	0.584234
sp|Q9DBS9|OSBL3_MOUSE Oxysterol-binding protein-related protein 3 OS=Mus musculus OX=10090 GN=Osbpl3 PE=1 SV=2	0.472183	0.000164
sp|Q9DBY8|NVL_MOUSE Nuclear valosin-containing protein-like OS=Mus musculus OX=10090 GN=Nvl PE=1 SV=1	0.242444	1.15571
sp|Q9DC61|MPPA_MOUSE Mitochondrial-processing peptidase subunit alpha OS=Mus musculus OX=10090 GN=Pmpca PE=1 SV=1	0.142892	0.130649
sp|Q9DC69|NDUA9_MOUSE NADH dehydrogenase [ubiquinone] 1 alpha subcomplex subunit 9, mitochondrial OS=Mus musculus OX=10090 GN=Ndufa9 PE=1 SV=2	-2.06973	0
sp|Q9DC70|NDUS7_MOUSE NADH dehydrogenase [ubiquinone] iron-sulfur protein 7, mitochondrial OS=Mus musculus OX=10090 GN=Ndufs7 PE=1 SV=1	0.068118	0
sp|Q9DC71|RT15_MOUSE 28S ribosomal protein S15, mitochondrial OS=Mus musculus OX=10090 GN=Mrps15 PE=1 SV=2	-0.20846	0.276995
sp|Q9DCA2|RT11_MOUSE 28S ribosomal protein S11, mitochondrial OS=Mus musculus OX=10090 GN=Mrps11 PE=1 SV=2	1.3861	0.729604
sp|Q9DCA5|BRX1_MOUSE Ribosome biogenesis protein BRX1 homolog OS=Mus musculus OX=10090 GN=Brix1 PE=1 SV=3	-0.18629	0.127517
sp|Q9DCC8|TOM20_MOUSE Mitochondrial import receptor subunit TOM20 homolog OS=Mus musculus OX=10090 GN=Tomm20 PE=1 SV=1	1.07547	0.646911
sp|Q9DCE5|PK1IP_MOUSE p21-activated protein kinase-interacting protein 1 OS=Mus musculus OX=10090 GN=Pak1ip1 PE=1 SV=2	-0.43364	0.534022
sp|Q9DCG9|TR112_MOUSE Multifunctional methyltransferase subunit TRM112-like protein OS=Mus musculus OX=10090 GN=Trmt112 PE=1 SV=1	0.172283	0.506519
sp|Q9DCH4|EIF3F_MOUSE Eukaryotic translation initiation factor 3 subunit F OS=Mus musculus OX=10090 GN=Eif3f PE=1 SV=2	0.245021	0.163861
sp|Q9DCL9|PUR6_MOUSE Multifunctional protein ADE2 OS=Mus musculus OX=10090 GN=Paics PE=1 SV=4	-0.32713	0.844568
sp|Q9DCN2|NB5R3_MOUSE NADH-cytochrome b5 reductase 3 OS=Mus musculus OX=10090 GN=Cyb5r3 PE=1 SV=3	-0.42517	1.00218
sp|Q9DCT8|CRIP2_MOUSE Cysteine-rich protein 2 OS=Mus musculus OX=10090 GN=Crip2 PE=1 SV=1	0.044425	0
sp|Q9EP71|RAI14_MOUSE Ankycorbin OS=Mus musculus OX=10090 GN=Rai14 PE=1 SV=1	-0.24431	0
sp|Q9EP97|SENP3_MOUSE Sentrin-specific protease 3 OS=Mus musculus OX=10090 GN=Senp3 PE=1 SV=1	0.275711	0.259803
sp|Q9EPU0|RENT1_MOUSE Regulator of nonsense transcripts 1 OS=Mus musculus OX=10090 GN=Upf1 PE=1 SV=2	-0.35309	0.313117
sp|Q9EPU4|CPSF1_MOUSE Cleavage and polyadenylation specificity factor subunit 1 OS=Mus musculus OX=10090 GN=Cpsf1 PE=1 SV=1	2.45218	1.10043
sp|Q9EQ61|PESC_MOUSE Pescadillo homolog OS=Mus musculus OX=10090 GN=Pes1 PE=1 SV=1	0.270004	0.265472
sp|Q9EQH3|VPS35_MOUSE Vacuolar protein sorting-associated protein 35 OS=Mus musculus OX=10090 GN=Vps35 PE=1 SV=1	0.046383	0.037199
sp|Q9EQI8|RM46_MOUSE 39S ribosomal protein L46, mitochondrial OS=Mus musculus OX=10090 GN=Mrpl46 PE=1 SV=1	-0.12316	0.106679
sp|Q9EQK5|MVP_MOUSE Major vault protein OS=Mus musculus OX=10090 GN=Mvp PE=1 SV=4	1.17355	1.01273
sp|Q9EQM6|DGCR8_MOUSE Microprocessor complex subunit DGCR8 OS=Mus musculus OX=10090 GN=Dgcr8 PE=1 SV=2	0.217284	0.443795
sp|Q9ER72|SYCC_MOUSE Cysteine--tRNA ligase, cytoplasmic OS=Mus musculus OX=10090 GN=Cars1 PE=1 SV=2	-0.76327	0.406691
sp|Q9ERF3|WDR61_MOUSE WD repeat-containing protein 61 OS=Mus musculus OX=10090 GN=Wdr61 PE=1 SV=1	-0.30141	0.84507
sp|Q9ES74|NEK7_MOUSE Serine/threonine-protein kinase Nek7 OS=Mus musculus OX=10090 GN=Nek7 PE=1 SV=1	-0.78416	0.430328
sp|Q9EST4|PSMG2_MOUSE Proteasome assembly chaperone 2 OS=Mus musculus OX=10090 GN=Psmg2 PE=1 SV=1	0.468943	0.076577
sp|Q9EST5|AN32B_MOUSE Acidic leucine-rich nuclear phosphoprotein 32 family member B OS=Mus musculus OX=10090 GN=Anp32b PE=1 SV=1	0.271446	1.22953
sp|Q9ESX5|DKC1_MOUSE H/ACA ribonucleoprotein complex subunit DKC1 OS=Mus musculus OX=10090 GN=Dkc1 PE=1 SV=4	1.22026	0.791076
sp|Q9ESZ8|GTF2I_MOUSE General transcription factor II-I OS=Mus musculus OX=10090 GN=Gtf2i PE=1 SV=3	0.755877	0.813171
sp|Q9ET54|PALLD_MOUSE Palladin OS=Mus musculus OX=10090 GN=Palld PE=1 SV=2	-0.82284	0.546864
sp|Q9JHI7|EXOS9_MOUSE Exosome complex component RRP45 OS=Mus musculus OX=10090 GN=Exosc9 PE=1 SV=1	-0.22749	0.015359
sp|Q9JHU4|DYHC1_MOUSE Cytoplasmic dynein 1 heavy chain 1 OS=Mus musculus OX=10090 GN=Dync1h1 PE=1 SV=2	-0.82383	0.428026
sp|Q9JI13|SAS10_MOUSE Something about silencing protein 10 OS=Mus musculus OX=10090 GN=Utp3 PE=1 SV=1	0.324107	0.273286
sp|Q9JIF0|ANM1_MOUSE Protein arginine N-methyltransferase 1 OS=Mus musculus OX=10090 GN=Prmt1 PE=1 SV=1	-0.02449	0
sp|Q9JIF7|COPB_MOUSE Coatomer subunit beta OS=Mus musculus OX=10090 GN=Copb1 PE=1 SV=1	-0.49889	0.890218
sp|Q9JII5|DAZP1_MOUSE DAZ-associated protein 1 OS=Mus musculus OX=10090 GN=Dazap1 PE=1 SV=2	0.010266	0
sp|Q9JIK5|DDX21_MOUSE Nucleolar RNA helicase 2 OS=Mus musculus OX=10090 GN=Ddx21 PE=1 SV=3	-0.1725	0.319669
sp|Q9JJ28|FLII_MOUSE Protein flightless-1 homolog OS=Mus musculus OX=10090 GN=Flii PE=1 SV=1	-0.37582	0.759712
sp|Q9JJ80|RPF2_MOUSE Ribosome production factor 2 homolog OS=Mus musculus OX=10090 GN=Rpf2 PE=2 SV=2	0.826728	0.992266
sp|Q9JJI8|RL38_MOUSE 60S ribosomal protein L38 OS=Mus musculus OX=10090 GN=Rpl38 PE=1 SV=3	-0.00229	0
sp|Q9JJN2|ZFHX4_MOUSE Zinc finger homeobox protein 4 OS=Mus musculus OX=10090 GN=Zfhx4 PE=1 SV=1	1.4967	0.768873
sp|Q9JJZ6|KLF13_MOUSE Krueppel-like factor 13 OS=Mus musculus OX=10090 GN=Klf13 PE=1 SV=2	-0.46526	0.399052
sp|Q9JK23|PSMG1_MOUSE Proteasome assembly chaperone 1 OS=Mus musculus OX=10090 GN=Psmg1 PE=1 SV=1	-0.18335	0.055095
sp|Q9JKB3|YBOX3_MOUSE Y-box-binding protein 3 OS=Mus musculus OX=10090 GN=Ybx3 PE=1 SV=2	0.003569	0
sp|Q9JKC8|AP3M1_MOUSE AP-3 complex subunit mu-1 OS=Mus musculus OX=10090 GN=Ap3m1 PE=1 SV=1;sp|Q8R2R9|AP3M2_MOUSE AP-3 complex subunit mu-2 OS=Mus musculus OX=10090 GN=Ap3m2 PE=1 SV=1	0.202517	0
sp|Q9JKF1|IQGA1_MOUSE Ras GTPase-activating-like protein IQGAP1 OS=Mus musculus OX=10090 GN=Iqgap1 PE=1 SV=2	-2.81399	1.16241
sp|Q9JKP5|MBNL1_MOUSE Muscleblind-like protein 1 OS=Mus musculus OX=10090 GN=Mbnl1 PE=1 SV=1	-0.15579	0.126128
sp|Q9JKX6|NUDT5_MOUSE ADP-sugar pyrophosphatase OS=Mus musculus OX=10090 GN=Nudt5 PE=1 SV=1	-0.34269	0.113012
sp|Q9JLC8|SACS_MOUSE Sacsin OS=Mus musculus OX=10090 GN=Sacs PE=1 SV=2	0.300879	0.419362
sp|Q9JLJ2|AL9A1_MOUSE 4-trimethylaminobutyraldehyde dehydrogenase OS=Mus musculus OX=10090 GN=Aldh9a1 PE=1 SV=1	-0.17508	0.023912
sp|Q9JM05|PIAS4_MOUSE E3 SUMO-protein ligase PIAS4 OS=Mus musculus OX=10090 GN=Pias4 PE=1 SV=2	1.36378	0.711665
sp|Q9JM14|NT5C_MOUSE 5(3)-deoxyribonucleotidase, cytosolic type OS=Mus musculus OX=10090 GN=Nt5c PE=1 SV=1	0.067115	0.000123
sp|Q9JM76|ARPC3_MOUSE Actin-related protein 2/3 complex subunit 3 OS=Mus musculus OX=10090 GN=Arpc3 PE=1 SV=3	-0.17812	0.354445
sp|Q9JMA1|UBP14_MOUSE Ubiquitin carboxyl-terminal hydrolase 14 OS=Mus musculus OX=10090 GN=Usp14 PE=1 SV=3	0.155094	0.475241
sp|Q9JMB0|GKAP1_MOUSE G kinase-anchoring protein 1 OS=Mus musculus OX=10090 GN=Gkap1 PE=1 SV=1	-0.23381	0
sp|Q9JMH6|TRXR1_MOUSE Thioredoxin reductase 1, cytoplasmic OS=Mus musculus OX=10090 GN=Txnrd1 PE=1 SV=3	0.004222	0
sp|Q9JMH9|MY18A_MOUSE Unconventional myosin-XVIIIa OS=Mus musculus OX=10090 GN=Myo18a PE=1 SV=2	-0.30571	0.787695
sp|Q9QUI0|RHOA_MOUSE Transforming protein RhoA OS=Mus musculus OX=10090 GN=Rhoa PE=1 SV=1	0.386876	0.223681
sp|Q9QUJ7|ACSL4_MOUSE Long-chain-fatty-acid--CoA ligase 4 OS=Mus musculus OX=10090 GN=Acsl4 PE=1 SV=2	0.328962	0.461633
sp|Q9QUM9|PSA6_MOUSE Proteasome subunit alpha type-6 OS=Mus musculus OX=10090 GN=Psma6 PE=1 SV=1	0.137049	0.570746
sp|Q9QUR6|PPCE_MOUSE Prolyl endopeptidase OS=Mus musculus OX=10090 GN=Prep PE=1 SV=1	0.184799	0.153788
sp|Q9QUR7|PIN1_MOUSE Peptidyl-prolyl cis-trans isomerase NIMA-interacting 1 OS=Mus musculus OX=10090 GN=Pin1 PE=1 SV=1	-0.65734	0.298256
sp|Q9QWH1|PHC2_MOUSE Polyhomeotic-like protein 2 OS=Mus musculus OX=10090 GN=Phc2 PE=1 SV=1	-1.29929	0.299755
sp|Q9QWK4|CD5L_MOUSE CD5 antigen-like OS=Mus musculus OX=10090 GN=Cd5l PE=1 SV=3	0.007807	0
sp|Q9QWT9|KIFC1_MOUSE Kinesin-like protein KIFC1 OS=Mus musculus OX=10090 GN=Kifc1 PE=1 SV=2	-0.27945	0.290638
sp|Q9QXA5|LSM4_MOUSE U6 snRNA-associated Sm-like protein LSm4 OS=Mus musculus OX=10090 GN=Lsm4 PE=1 SV=1	-0.18988	1.0078
sp|Q9QXB9|DRG2_MOUSE Developmentally-regulated GTP-binding protein 2 OS=Mus musculus OX=10090 GN=Drg2 PE=1 SV=1	0.245089	0.258115
sp|Q9QXK7|CPSF3_MOUSE Cleavage and polyadenylation specificity factor subunit 3 OS=Mus musculus OX=10090 GN=Cpsf3 PE=1 SV=2	1.57909	0.787384
sp|Q9QXX4|CMC2_MOUSE Calcium-binding mitochondrial carrier protein Aralar2 OS=Mus musculus OX=10090 GN=Slc25a13 PE=1 SV=1	-1.09879	0
sp|Q9QY06|MYO9B_MOUSE Unconventional myosin-IXb OS=Mus musculus OX=10090 GN=Myo9b PE=1 SV=2	0.219074	0.128372
sp|Q9QYB1|CLIC4_MOUSE Chloride intracellular channel protein 4 OS=Mus musculus OX=10090 GN=Clic4 PE=1 SV=3	-0.24751	0.197459
sp|Q9QYJ0|DNJA2_MOUSE DnaJ homolog subfamily A member 2 OS=Mus musculus OX=10090 GN=Dnaja2 PE=1 SV=1	-0.26422	0.765405
sp|Q9QYJ3|DNJB1_MOUSE DnaJ homolog subfamily B member 1 OS=Mus musculus OX=10090 GN=Dnajb1 PE=1 SV=3	-1.22572	0.790258
sp|Q9QZ88|VPS29_MOUSE Vacuolar protein sorting-associated protein 29 OS=Mus musculus OX=10090 GN=Vps29 PE=1 SV=1	-0.324	0.108217
sp|Q9QZD4|XPF_MOUSE DNA repair endonuclease XPF OS=Mus musculus OX=10090 GN=Ercc4 PE=1 SV=3	0.35786	0.201623
sp|Q9QZD9|EIF3I_MOUSE Eukaryotic translation initiation factor 3 subunit I OS=Mus musculus OX=10090 GN=Eif3i PE=1 SV=1	0.093216	0.055442
sp|Q9QZE5|COPG1_MOUSE Coatomer subunit gamma-1 OS=Mus musculus OX=10090 GN=Copg1 PE=1 SV=1	-0.17067	0.156169
sp|Q9QZF2|GPC1_MOUSE Glypican-1 OS=Mus musculus OX=10090 GN=Gpc1 PE=1 SV=1	-0.80871	0
sp|Q9QZN4|FBX6_MOUSE F-box only protein 6 OS=Mus musculus OX=10090 GN=Fbxo6 PE=1 SV=1	-0.84171	0
sp|Q9R045|ANGL2_MOUSE Angiopoietin-related protein 2 OS=Mus musculus OX=10090 GN=Angptl2 PE=2 SV=2	-0.02022	0.004393
sp|Q9R059|FHL3_MOUSE Four and a half LIM domains protein 3 OS=Mus musculus OX=10090 GN=Fhl3 PE=1 SV=2	0.505498	0.513085
sp|Q9R061|NUBP2_MOUSE Cytosolic Fe-S cluster assembly factor NUBP2 OS=Mus musculus OX=10090 GN=Nubp2 PE=1 SV=1	-0.89476	0
sp|Q9R0E1|PLOD3_MOUSE Multifunctional procollagen lysine hydroxylase and glycosyltransferase LH3 OS=Mus musculus OX=10090 GN=Plod3 PE=1 SV=1	-1.06846	0
sp|Q9R0N0|GALK1_MOUSE Galactokinase OS=Mus musculus OX=10090 GN=Galk1 PE=1 SV=2	-0.69951	0.214445
sp|Q9R0P3|ESTD_MOUSE S-formylglutathione hydrolase OS=Mus musculus OX=10090 GN=Esd PE=1 SV=1	-0.20502	0.473992
sp|Q9R0P5|DEST_MOUSE Destrin OS=Mus musculus OX=10090 GN=Dstn PE=1 SV=3	-0.34776	0.2628
sp|Q9R0Q4|MO4L2_MOUSE Mortality factor 4-like protein 2 OS=Mus musculus OX=10090 GN=Morf4l2 PE=1 SV=1	-0.22907	0.057073
sp|Q9R0Q7|TEBP_MOUSE Prostaglandin E synthase 3 OS=Mus musculus OX=10090 GN=Ptges3 PE=1 SV=1	0.211679	0.628091
sp|Q9R0U0|SRS10_MOUSE Serine/arginine-rich splicing factor 10 OS=Mus musculus OX=10090 GN=Srsf10 PE=1 SV=2	0.371336	0.223696
sp|Q9R112|SQOR_MOUSE Sulfide:quinone oxidoreductase, mitochondrial OS=Mus musculus OX=10090 GN=Sqor PE=1 SV=3	0.06844	0.015064
sp|Q9R190|MTA2_MOUSE Metastasis-associated protein MTA2 OS=Mus musculus OX=10090 GN=Mta2 PE=1 SV=1	0.551003	0.537496
sp|Q9R1J0|NSDHL_MOUSE Sterol-4-alpha-carboxylate 3-dehydrogenase, decarboxylating OS=Mus musculus OX=10090 GN=Nsdhl PE=1 SV=1	-1.71657	0.543326
sp|Q9R1T2|SAE1_MOUSE SUMO-activating enzyme subunit 1 OS=Mus musculus OX=10090 GN=Sae1 PE=1 SV=1	0.130598	0.036525
sp|Q9WTJ4|FIZ1_MOUSE Flt3-interacting zinc finger protein 1 OS=Mus musculus OX=10090 GN=Fiz1 PE=1 SV=1	-0.24282	0.120295
sp|Q9WTM5|RUVB2_MOUSE RuvB-like 2 OS=Mus musculus OX=10090 GN=Ruvbl2 PE=1 SV=3	-0.00922	0
sp|Q9WTQ8|TIM23_MOUSE Mitochondrial import inner membrane translocase subunit Tim23 OS=Mus musculus OX=10090 GN=Timm23 PE=1 SV=1	0.111327	0.385473
sp|Q9WTX2|PRKRA_MOUSE Interferon-inducible double-stranded RNA-dependent protein kinase activator A OS=Mus musculus OX=10090 GN=Prkra PE=1 SV=1	-0.9242	1.05068
sp|Q9WTX5|SKP1_MOUSE S-phase kinase-associated protein 1 OS=Mus musculus OX=10090 GN=Skp1 PE=1 SV=3	0.149261	0.005539
sp|Q9WTX6|CUL1_MOUSE Cullin-1 OS=Mus musculus OX=10090 GN=Cul1 PE=1 SV=1	-0.98102	0.734547
sp|Q9WU40|MAN1_MOUSE Inner nuclear membrane protein Man1 OS=Mus musculus OX=10090 GN=Lemd3 PE=1 SV=2	0.40813	0.790521
sp|Q9WU56|TRUA_MOUSE tRNA pseudouridine synthase A OS=Mus musculus OX=10090 GN=Pus1 PE=1 SV=2	-0.28856	0.08036
sp|Q9WU62|INCE_MOUSE Inner centromere protein OS=Mus musculus OX=10090 GN=Incenp PE=1 SV=2	2.4974	0.643892
sp|Q9WU78|PDC6I_MOUSE Programmed cell death 6-interacting protein OS=Mus musculus OX=10090 GN=Pdcd6ip PE=1 SV=3	0.482098	0.917077
sp|Q9WUA2|SYFB_MOUSE Phenylalanine--tRNA ligase beta subunit OS=Mus musculus OX=10090 GN=Farsb PE=1 SV=2	-0.40512	1.00636
sp|Q9WUA3|PFKAP_MOUSE ATP-dependent 6-phosphofructokinase, platelet type OS=Mus musculus OX=10090 GN=Pfkp PE=1 SV=1	0.97536	0.675416
sp|Q9WUD1|CHIP_MOUSE STIP1 homology and U box-containing protein 1 OS=Mus musculus OX=10090 GN=Stub1 PE=1 SV=1	-0.04824	0
sp|Q9WUK2|IF4H_MOUSE Eukaryotic translation initiation factor 4H OS=Mus musculus OX=10090 GN=Eif4h PE=1 SV=3	-0.22522	0.185532
sp|Q9WUK4|RFC2_MOUSE Replication factor C subunit 2 OS=Mus musculus OX=10090 GN=Rfc2 PE=1 SV=1	0.115175	0.222514
sp|Q9WUM3|COR1B_MOUSE Coronin-1B OS=Mus musculus OX=10090 GN=Coro1b PE=1 SV=1	-0.98062	0.547406
sp|Q9WUM5|SUCA_MOUSE Succinate--CoA ligase [ADP/GDP-forming] subunit alpha, mitochondrial OS=Mus musculus OX=10090 GN=Suclg1 PE=1 SV=4	-0.15632	0.038055
sp|Q9WUP7|UCHL5_MOUSE Ubiquitin carboxyl-terminal hydrolase isozyme L5 OS=Mus musculus OX=10090 GN=Uchl5 PE=1 SV=2	-0.83772	0.461225
sp|Q9WUQ2|PREB_MOUSE Prolactin regulatory element-binding protein OS=Mus musculus OX=10090 GN=Preb PE=1 SV=1	-0.25497	0.11643
sp|Q9WV02|RBMX_MOUSE RNA-binding motif protein, X chromosome OS=Mus musculus OX=10090 GN=Rbmx PE=1 SV=1	0.251851	0.485875
sp|Q9WV60|GSK3B_MOUSE Glycogen synthase kinase-3 beta OS=Mus musculus OX=10090 GN=Gsk3b PE=1 SV=2	-0.31643	0.730824
sp|Q9WVA3|BUB3_MOUSE Mitotic checkpoint protein BUB3 OS=Mus musculus OX=10090 GN=Bub3 PE=1 SV=2	-0.08269	0.216004
sp|Q9WVA4|TAGL2_MOUSE Transgelin-2 OS=Mus musculus OX=10090 GN=Tagln2 PE=1 SV=4	-1.77426	0.529001
sp|Q9WVE8|PACN2_MOUSE Protein kinase C and casein kinase substrate in neurons protein 2 OS=Mus musculus OX=10090 GN=Pacsin2 PE=1 SV=1	-0.85717	0.252572
sp|Q9WVJ2|PSD13_MOUSE 26S proteasome non-ATPase regulatory subunit 13 OS=Mus musculus OX=10090 GN=Psmd13 PE=1 SV=1	1.12963	0.601615
sp|Q9WVM1|RGAP1_MOUSE Rac GTPase-activating protein 1 OS=Mus musculus OX=10090 GN=Racgap1 PE=1 SV=1	-0.79787	0.840408
sp|Q9Z0H1|WDR46_MOUSE WD repeat-containing protein 46 OS=Mus musculus OX=10090 GN=Wdr46 PE=2 SV=1	-0.37795	0.231296
sp|Q9Z0H3|SNF5_MOUSE SWI/SNF-related matrix-associated actin-dependent regulator of chromatin subfamily B member 1 OS=Mus musculus OX=10090 GN=Smarcb1 PE=1 SV=1	0.373193	0.641109
	-0.01769	0.023126
sp|Q9Z0S1|BPNT1_MOUSE 3(2),5-bisphosphate nucleotidase 1 OS=Mus musculus OX=10090 GN=Bpnt1 PE=1 SV=2	0.749304	0.209996
sp|Q9Z0X1|AIFM1_MOUSE Apoptosis-inducing factor 1, mitochondrial OS=Mus musculus OX=10090 GN=Aifm1 PE=1 SV=1	-0.10849	0.284661
sp|Q9Z103|ADNP_MOUSE Activity-dependent neuroprotector homeobox protein OS=Mus musculus OX=10090 GN=Adnp PE=1 SV=2	1.08076	0.827249
sp|Q9Z108|STAU1_MOUSE Double-stranded RNA-binding protein Staufen homolog 1 OS=Mus musculus OX=10090 GN=Stau1 PE=1 SV=1	-0.12422	0.463248
sp|Q9Z110|P5CS_MOUSE Delta-1-pyrroline-5-carboxylate synthase OS=Mus musculus OX=10090 GN=Aldh18a1 PE=1 SV=2	-0.24099	0.591554
sp|Q9Z130|HNRDL_MOUSE Heterogeneous nuclear ribonucleoprotein D-like OS=Mus musculus OX=10090 GN=Hnrnpdl PE=1 SV=1	0.017333	0.004183
sp|Q9Z148|EHMT2_MOUSE Histone-lysine N-methyltransferase EHMT2 OS=Mus musculus OX=10090 GN=Ehmt2 PE=1 SV=2	0.372705	0.562933
sp|Q9Z172|SUMO3_MOUSE Small ubiquitin-related modifier 3 OS=Mus musculus OX=10090 GN=Sumo3 PE=1 SV=1	0.00554	0
sp|Q9Z1B5|MD2L1_MOUSE Mitotic spindle assembly checkpoint protein MAD2A OS=Mus musculus OX=10090 GN=Mad2l1 PE=1 SV=2	-0.11073	0.008335
sp|Q9Z1D1|EIF3G_MOUSE Eukaryotic translation initiation factor 3 subunit G OS=Mus musculus OX=10090 GN=Eif3g PE=1 SV=2	-0.35437	0.163987
sp|Q9Z1F9|SAE2_MOUSE SUMO-activating enzyme subunit 2 OS=Mus musculus OX=10090 GN=Uba2 PE=1 SV=1	0.552194	1.19811
sp|Q9Z1K5|ARI1_MOUSE E3 ubiquitin-protein ligase ARIH1 OS=Mus musculus OX=10090 GN=Arih1 PE=1 SV=3	-0.12443	0.063062
sp|Q9Z1M8|RED_MOUSE Protein Red OS=Mus musculus OX=10090 GN=Ik PE=1 SV=2	-0.06486	0.021627
sp|Q9Z1N5|DX39B_MOUSE Spliceosome RNA helicase Ddx39b OS=Mus musculus OX=10090 GN=Ddx39b PE=1 SV=1	-0.43692	0.528859
sp|Q9Z1Q5|CLIC1_MOUSE Chloride intracellular channel protein 1 OS=Mus musculus OX=10090 GN=Clic1 PE=1 SV=3	-0.45568	0.715597
sp|Q9Z1Q9|SYVC_MOUSE Valine--tRNA ligase OS=Mus musculus OX=10090 GN=Vars1 PE=1 SV=1	0.131498	1.06182
sp|Q9Z1Z2|STRAP_MOUSE Serine-threonine kinase receptor-associated protein OS=Mus musculus OX=10090 GN=Strap PE=1 SV=2	0.139012	0.005087
sp|Q9Z204|HNRPC_MOUSE Heterogeneous nuclear ribonucleoproteins C1/C2 OS=Mus musculus OX=10090 GN=Hnrnpc PE=1 SV=1	0.27878	0.576458
sp|Q9Z2B9|KS6A4_MOUSE Ribosomal protein S6 kinase alpha-4 OS=Mus musculus OX=10090 GN=Rps6ka4 PE=1 SV=2	-0.08097	0.05557
sp|Q9Z2I9|SUCB1_MOUSE Succinate--CoA ligase [ADP-forming] subunit beta, mitochondrial OS=Mus musculus OX=10090 GN=Sucla2 PE=1 SV=2	0.26989	0.00406
sp|Q9Z2L6|MINP1_MOUSE Multiple inositol polyphosphate phosphatase 1 OS=Mus musculus OX=10090 GN=Minpp1 PE=1 SV=3	-0.53001	0.524335
sp|Q9Z2M7|PMM2_MOUSE Phosphomannomutase 2 OS=Mus musculus OX=10090 GN=Pmm2 PE=1 SV=1	-0.25507	0.299383
sp|Q9Z2Q6|SEPT5_MOUSE Septin-5 OS=Mus musculus OX=10090 GN=Septin5 PE=1 SV=2		0.000791
sp|Q9Z2V5|HDAC6_MOUSE Histone deacetylase 6 OS=Mus musculus OX=10090 GN=Hdac6 PE=1 SV=3	0.234964	0.197114
sp|Q9Z2W0|DNPEP_MOUSE Aspartyl aminopeptidase OS=Mus musculus OX=10090 GN=Dnpep PE=1 SV=2		0.000524
sp|Q9Z2X1|HNRPF_MOUSE Heterogeneous nuclear ribonucleoprotein F OS=Mus musculus OX=10090 GN=Hnrnpf PE=1 SV=3	0.071415	0.339718
sp|Q9Z315|SNUT1_MOUSE U4/U6.U5 tri-snRNP-associated protein 1 OS=Mus musculus OX=10090 GN=Sart1 PE=1 SV=1	-0.17654	0.835024
sp|Q9Z321|TOP3B_MOUSE DNA topoisomerase 3-beta-1 OS=Mus musculus OX=10090 GN=Top3b PE=1 SV=1	0.560495	0.078468

## Sheet: Fig. 6
Fig. 6b
Fig. 6c
Fig. 6d
Fig. 6e
Time (h)	RIPK1-WT+T			RIPK1-K550A+T			RIPK1-WT+TN			RIPK1-K550A+TN
0	4.79	-3.77	-6.76	-10.81	-8.98	-6.09	-2.91	-7.83	-3.12	-3.47	-2.42	-3.73
2	-1.44	-1.14	-2.45	-4.68	-2.77	-3.53	-2.55	-3.45	-1.24	-4.68	-1.75	-3.15
4	-2.02	-1.34	-2.99	-5.69	-3.78	-3.01	-2.6	-3.58	-4.06	-2.89	-3.14	-3.65
6	-1.36	-0.69	-2.6	-3.9	-2.99	-3.12	-3.55	-2.6	-2.79	-4.95	-2.59	-2.46
8	0.99	2.05	0.76	-3.93	-2.38	-2.9	-0.72	-1.47	-1.95	-2.64	-2.25	-3.16
10	1.94	2.42	0.73	-3.9	-4.82	-4.43	-2.03	-2.61	-2.32	-2.19	-2.45	-3.9
12	3.46	4.07	3.46	-2.9	-1.57	-1.97	-2.01	-0.64	-2.11	-3.56	-3.69	-3.16
14	6.7	8.28	6.58	-1.67	-1.54	-0.34	-1.54	-2.02	-1.73	-5.24	-3.26	-2.73
16	9.24	9.24	8.4	-1.2	0.4	1.47	-0.96	-1.44	-1.25	-3.74	-1.6	-1.74
18	13.93	11.39	13.01	0.53	1.72	0.93	0.52	-0.41	-0.96	-2.52	-1.19	-1.46
20	16.95	16.39	15.83	0.61	1.93	3.25	0.3	-0.14	-0.68	-2.43	-3.76	-2.83
22	19.9	19.49	21.36	3.61	3.87	4.26	2.18	1.68	0.35	-1.6	-0.58	-0.33
24	22.81	24.59	23.31	4.08	4.08	4.85	1.28	0.65	0.88	-1.2	1.01	-0.22
Fig. 6f

## Sheet: Fig. 7
Fig. 7a
	Senp1f/f							Senp1f/f;Alb-Cre						Senp1f/f;Alb-Cre;Ripk1D138N/D138N
Body	45.6	41.3	48.4	44.5	45.7	41.2	37.3	40.8	45.6	45.5	40.7	41.5	43.9	41.8	34.6	34.3	39.6	42.4	46.5
Liver	1.54	1.9	1.3	1.29	1.49	1.22	1.16	1.56	1.3	1.7	1.13	1.59	1.26	1.4	0.99	1.19	1.35	1.54	1.47
Fig. 7b
	ALT			AST
	Senp1f/f	Senp1f/f;Alb-Cre	Senp1f/f;Alb-Cre;Ripk1D138N/D138N	Senp1f/f	Senp1f/f;Alb-Cre	Senp1f/f;Alb-Cre;Ripk1D138N/D138N
	209.873	547.107	38.534	356.447	431.092	111.408
	137.817	331.449	56.182	87.698	496.366	116.457
	39.858	319.441	205.75	265.4	571.421	313.15
	96.206	303.263	296.547	182.169	735.785	296.982
	63.289	497.056	258.764	131.856	206.635	256.091
	57.846	396.567		120.475	528.567
Fig. 7c
	Senp1f/f	Senp1f/f;Alb-Cre	Senp1f/f;Alb-Cre;Ripk1D138N/D138N
	5	39	2
	5	24	2
	7	37	3
	8	29	11
	3	21	2
	1	30
	1
Fig. 7e
	Senp1f/f	Senp1f/f;Alb-Cre	Senp1f/f;Alb-Cre;Ripk1D138N/D138N
	21.096	45.625	20.374
	18.485	50.736	15.509
	30.467	62.956	38.374
	15.567	58.058	35.918
	16.293	39.096	17.394
	25.934	48.954
	24.167
Fig. 7f	Senp1f/f	Senp1f/f;Alb-Cre	Senp1f/f;Alb-Cre;Ripk1D138N/D138N
	8	21	5
	7	19	6
	14	15	6
	5	22	3
	5	15	9
	3	18
	2
Fig. 7g
	Senp1f/f	Senp1f/f;Alb-Cre	Senp1f/f;Alb-Cre;Ripk1D138N/D138N
Tnf	1	2.937	1.755
	1.653	5.2	1.468
	0.71	7.201	2.59
	0.745	9.652	2.185
	1.408	6.363	1.896
	2.983	4.937
	1.64
Il1a	1	1.751	0.825
	1.318	1.852	0.793
	0.883	2.139	1.382
	1.137	2.456	1.884
	1.702	1.934	1.252
	1.07	3.108
	0.88
Il1b	1	1.984	1.77
	0.623	2.055	1.661
	0.813	4.162	1.662
	1.146	5.209	2.159
	0.891	3.687	2.963
	1.007	3.134
	1.224
Cxcl1	1	7.033	0.953
	0.828	10.975	1.09
	2.296	16.144	2.606
	2.808	7.919	3.906
	1.147	13.926	7.943
	1.173	8.955
	1.555
Ccl2	7.108	22.385	2.769
	1	28.525	3.313
	2.187	10.454	7.766
	7.885	25.168	6.973
	0.87	16.375	13.088
	1.185	5.944
	1.149
Ccl5	1	2.487	1.487
	0.984	3.612	1.211
	1.721	3.269	1.52
	2.71	3.81	2.331
	1.599	4.381	3.585
	1.155	2.696
	1.197
Fig. 7h
	Senp1f/f	Senp1f/f;Alb-Cre	Senp1f/f;Alb-Cre;Ripk1D138N/D138N
	2.455	6.067	1.89
	1.958	6.697	2.765
	3.567	8.867	4.786
	1.956	7.347	1.944
	2.568	5.893	3.697
	3.457	9.772
	2.097
Fig. 7i	Senp1f/f							Senp1f/f;Alb-Cre						Senp1f/f;Alb-Cre;Ripk1D138N/D138N
Acta2	1	0.626	1.338	0.545	1.854	1.607	1.245	3.122	3.829	3.261	2.513	2.885	3.196	0.591	0.785	0.933	1.075	0.85
Ccnd1	1	0.236	0.642	0.753	1.349	1.184	0.277	2.289	0.78	1.369	1.738	1.647	2.098	0.936	0.946	0.741	1.142	1.125
Pdgfa	1	0.972	0.743	1.015	1.326	1.652	1.492	2.632	2.268	3.931	2.637	1.687	2.102	0.924	0.976	0.676	1.146	1.097
Tgfb	1	0.91	0.946	0.507	0.827	1.248	1.254	1.842	1.324	1.733	1.26	2.986	2.034	1.036	1.485	1.047	2.028	1.709
Timp1	1	1.049	1.014	1.819	2.381	2.249	1.373	12.378	8.88	7.373	5.754	6.987	9.354	1.409	2.016	3.066	2.024	2.184
Col3a1	1	0.874	0.83	0.972	0.754	1.43	0.967	2.397	1.281	1.817	2.13	1.867	2.064	1.079	1.325	1.531	1.899	1.535
Pdgfb	1	1.343	1.257	0.827	0.783	1.279	1.872	3.187	3.177	2.792	4.04	1.598	3.038	1.387	1.533	1.397	2.995	1.461
Col1a1	1	0.909	1.283	1.634	1.523	1.255	1.087	3.129	3.53	3.084	3.696	4.996	2.031	0.762	1.317	2.058	1.755	1.827

## Sheet: Fig. S1
Fig. S1a
Fig. S1b
Alb			Clec4f			Tek
Hepatocyte	Kupffer cell	Endothelial cell	Hepatocyte	Kupffer cell	Endothelial cell	Hepatocyte	Kupffer cell	Endothelial cell
1	0.056	0.005	0.197	1	0.085	0.094	0.121	1
0.888	0.047	0.004	0.147	0.864	0.114	0.081	0.096	0.844
1.126	0.068	0.006	0.156	1.158	0.039	0.11	0.073	1.185
1.366	0.016	0.006	0.022	1.408	0.096	0.12	0.105	0.54
1.305	0.013	0.006	0.053	1.121	0.127	0.109	0.114	0.501
1.431	0.018	0.007	0.177	1.769	0.154	0.131	0.133	0.582
Fig. S1c					Fig. S1d
Fig. S1f				Fig. S1h
					Senp1f/f						Senp1f/f;Alb-Cre
				Il1a	1	0.889	0.798	0.922	1.262	0.894	1.327	1.538	1.406	1.403	1.798	2.149
				Il1b	1	1.233	0.892	0.792	0.785	0.73	1.448	1.532	1.258	2.609	1.142	1.279
				Il6	1	1.048	0.489	0.653	0.723	1.519	0.691	0.531	0.658	0.881	0.567	0.834
				Tnf	1	0.824	0.885	1.301	1.214	1.626	1.619	2.144	2.205	1.488	1.867	1.118
				Cxcl1	1	1.04	0.942	1.133	1.556	1.155	2.053	1.994	1.627	1.902	1.501	1.134
				Ccl2	1	1.205	0.737	0.943	0.841	0.554	0.751	0.741	0.665	0.879	0.92	1.159
				Ccl5	1	0.932	0.702	0.91	0.638	0.572	0.767	0.469	0.733	0.864	0.64	0.84
				Fig. S1j
				Small molecule metabolic process	Response to endogeneous stimulus	Apoptotic process	Intracellular transport	Response to cytokine	Response to lipid	Mitotic cell cycle	NF-B signalling
				8.2652	6.66555	4.35655	5.10458	4.27819	4.16431	3.37986	3.39041
				Fig. S1k
				Anatomical structure homeostasis	Tissue homeostasis	DNA methabolic process	Multicellular organismal homeostasis	Lipid metabolic process	Canonical Wnt signaling pathway	Bile acid and bile salt transport	Cellular macromolecule localization
				6.33161	5.58004	4.77728	4.23958	4.11238	3.89963	3.74958	5.08778
Fig. S1l
Tnf			Cxcl1
Senp1f/f	Senp1f/f;Alb-Cre	Senp1f/f;Alb-Cre;Ripk1D138N/D138N	Senp1f/f	Senp1f/f;Alb-Cre	Senp1f/f;Alb-Cre;Ripk1D138N/D138N
1	1.649	0.8	1	1.393	0.986
0.652	2.749	0.455	0.868	4.082	0.869
1.533	1.666	1.406	1.152	3.3	1.119
1.538	2.378	1.429	0.391	2.1	0.25
1.364	3.354	0.435	0.431	1.536	0.312
Fig. S1n
Senp1f/f	Senp1f/f;Alb-Cre	Senp1f/f;Alb-Cre;Ripk1D138N/D138N
10.209	45.343	28.498
6.395	32.678	17.498
8.375	37.798	22.098
12.387	55.469	30.486
9.466	63.798	13.086
Fig. S1o
Senp1f/f	Senp1f/f;Alb-Cre
0.165	1.454
0.097	1.653
0.132	1.114
0.308	0.958
0.504	1.021

## Sheet: Fig. S2
Fig. S2b
ctrl	SENP1-WT	SENP1-C599S
12	2	14
16	5	13
15	1	15
18	3	18
21	2	18
Fig. S2c
ctrl	SENP1-WT	SENP1-C599S
19	2	10
16	4	14
16	3	14
14	1	12
18	1	15
Fig. S2d
	ctrl						SENP1-WT						SENP1-C599S
Tnf	1	1.004	0.877	1.477	1.915	1.132	0.435	0.308	0.519	0.483	0.394	0.604	1.256	1.285	0.886	2.137	1.839	2.04
Il1b	1	0.745	0.989	1.185	0.947	2.073	0.218	0.751	0.496	0.207	0.625	0.406	0.932	0.698	0.707	1.267	1.069	1.097
Ccl2	1	0.751	0.64	1.226	0.835	0.811	0.195	0.464	0.496	0.23	0.56	0.601	1.173	0.876	0.73	1.449	0.995	0.949
Ccl5	1	0.676	0.847	1.13	0.829	1.144	0.446	0.254	0.172	0.48	0.303	0.193	1.026	1.453	0.748	1.186	1.668	1.183
Fig. S2e
ctrl	SENP1-WT	SENP1-C599S
15.385	1.348	8.05
12.386	3.477	11.306
8.496	2.05	5.396
11.286	1.039	9.479
6.451	1.113	7.487

## Sheet: Fig. S3
Fig. S3a
Ctrl	113.36	98.59	88.05	105.9	99.64	94.46	107.43	99.38	93.19
T/5z7	53.19	44.04	40.74	19.49	19.94	23.64	19.35	18.51	18.46
T/5z7+Nec-1s	106.26	105.44	95.06	100.36	100.97	88.15	88.33	95.69	90.73
Fig. S3b
Time (h)	shNC						shSENP1-1						shSENP1-2
0	2.1	0.7	2.7	-0.7	4.8	-5.1	-1.6	-1.8	-2.4	0.4	-0.7	-1.1	0.1	-0.6	-0.3	-0.1	0	-0.4
1	4.1	3.4	4.6	2.8	0.1	-0.5	0.1	-0.4	-1.4	0.6	-0.6	-0.4	0.1	-0.5	-0.3	-0.4	0.1	-0.3
2	1.2	0.2	1.1	2	0.1	0.6	0.4	-0.6	-0.9	0.3	0.6	-0.4	1.3	1.4	0.9	0.5	1.1	0.3
3	1.4	1.1	1.1	2.1	-0.1	-0.6	0.5	0.1	1.6	0.6	1.1	-0.4	2.8	1.1	1.8	1.6	1.6	0.4
4	0.7	-0.2	0.7	1.6	0.2	-0.2	2.4	1.5	0.9	1.4	1.4	0.3	8.6	5.2	4.8	5.2	4.6	4
5	1.4	0.7	1.1	1.8	0.9	0.6	4.9	2.9	2.1	3.2	3.1	0.9	16.7	11.9	10	14.1	10.9	10.4
6	2.3	0.7	1.9	3.2	1.9	2.6	12.3	8.9	6.7	8.9	7.9	5.9	27.6	21.9	18.1	22.1	18.9	18.3
7	4.7	4.4	3.3	6.5	3.5	5.2	22.6	15.8	14.2	18.2	15.4	15	38.1	30.8	26.5	34.5	29.1	27.4
8	7.9	8.1	6.6	10.8	7.2	10.1	32.9	26.3	22.9	28	23.9	23.1	47.2	40.6	34.4	42.9	38.3	35.9
9	13	12.6	10.4	15.3	11.6	14.3	42.9	35.9	31.2	37.7	34.1	31.2	56.4	49.1	42.4	50.8	47.1	45.1
10	19.1	16.6	16.1	20.1	16.6	19.9	52.5	45.1	38.4	47.6	41.9	39.8	63.4	54.4	49.4	59.5	53.4	51.4
11	24.6	22.4	19.6	24	21.1	24.9	60.3	53.9	46.1	56	49.6	48	70	62.3	53.4	64.1	59.2	56.8
12	30.2	26.2	22.8	29.4	26.9	30.6	66.6	58.6	51.3	61.9	56.4	54	76.4	69.4	59.3	72.1	65.4	63
13	36	32.4	29.4	35.1	32.9	36.3	72.7	65.5	56.1	69.1	61.4	61.4	79.7	73.5	63.9	77	67.4	68.1
14	42.1	37.6	33.5	41.1	37.6	42.6	78.9	70.4	60.9	73.3	65.5	66.9	84.8	76.1	66.9	77.6	72	70.6
15	46.9	41.1	39.2	42.9	42	47.4	81.7	75.9	63.2	76.6	69.1	68.3	88.6	79.1	68.9	82.5	75.1	72.6
16	50	45.4	42.9	48.9	46.7	52.7	85.6	78.1	66.6	80.9	73.4	69.7	90.4	81.5	71.5	85.3	78.8	73.3
17	55	48.9	46.9	52.3	50.9	55.6	89.9	80.8	69.7	82.6	76.4	74.2	90.9	84.1	72.4	87.1	77.4	78.1
18	57.7	52.3	49.4	56.2	53.3	60.7	94.7	83.2	73	87.8	80.4	79.6	93.4	88.4	73.7	90.1	81.4	79.4
19	61.1	55.4	54.1	60.1	58.6	64.6	95.9	86.8	76.7	92.8	86.2	83.4	96.4	87.5	78.9	93.7	85.6	83.3
20	66.1	58.1	56.2	62.8	61.5	68.3	95.4	89.3	77.1	95.4	86.7	84.5	95.7	88.7	80.1	96.4	84.5	85.6
21	68.9	61.8	60.3	66.4	63.4	73.5	97.4	94.2	81.4	100.5	89.1	88.4	95.1	91.3	80.8	97.1	88.3	86.1
22	72.4	64.1	63.9	68.1	67.4	74.9	100.6	97.7	84.8	100.6	93.4	93	96.2	92	79.2	96.8	86.8	87
23	74.8	66.8	66.1	71.6	70.6	77.9	105.1	101.9	89.6	107.3	97.8	95.6	96.8	93.8	81.8	100.7	89.6	89.6
24	79.9	71.4	69.7	76.1	72	79.8	107.3	102.6	88.9	111.1	100.4	98.6	98	90.7	83.6	101.8	91.6	88.9
Fig. S3c
Time (h)	WT						KD						WT+Nec-1s						KD+Nec-1s
0	4.4	3.7	5	3	0.1	-0.5	-2.3	-2.3	1.6	0.1	-0.1	-1.5	2.1	2.4	1.9	0.7	-1.4	-1.7	-0.6	-0.2	-0.8	-0.2	-1.4	-1.5
1	0.9	-0.6	0.5	2.1	0	-0.5	-1.3	-1.3	2	1	-0.5	-1.1	-0.2	0.7	0.3	-0.3	-1.2	-1.2	0.4	-0.1	-0.8	-0.4	-0.6	-0.9
2	0.3	1.3	0.9	1.5	0.5	0.9	-1.9	-2.5	1.4	1.5	-1.4	-0.9	-0.5	0.1	0.8	0.2	-0.7	-0.4	0	0	-0.4	-0.5	-0.4	-0.7
3	0.8	1.2	1.2	1.2	0.4	0.8	1.8	0.6	3.6	2.3	0.9	0.5	-0.3	0.1	1.2	0.2	-0.4	-0.2	0.3	0.3	-0.1	0	0	0
4	1.5	0.2	0.9	2.7	0.3	1.5	10.5	4.9	9.3	7.4	4.6	6	-0.3	0.3	1	0.1	-0.5	-0.2	0.8	0.6	0.2	0.6	0.6	0
5	2.2	1.2	1	3.2	1	0.8	23.6	16.6	18.5	15.2	12.2	15.8	-0.4	0	0.4	0	-0.5	-0.7	0.8	0.4	-0.2	0.2	0.1	0.1
6	3.9	1.8	3	5.9	2.6	4.5	34.9	26.9	30.2	26.9	22.3	27.6	-0.3	-0.3	0.5	0.2	-0.2	-0.3	0.7	0.5	0	0.8	0.3	0
7	6.8	5.8	5.5	8.8	5.4	8.6	45.8	38.9	42.2	40.9	32.1	39	-0.2	0.1	0.7	0.7	-0.1	-0.5	0.9	0.6	0.2	0.3	0.4	0.2
8	11.9	10.9	9.7	13	9.8	12.7	53.7	49.1	53.1	52.1	43.5	50.6	0	0.7	0.8	0.3	-0.1	0.2	0.7	0.8	0.2	0.7	0.2	0.3
9	17.5	15.9	14.2	18.9	14.8	18.2	62	56.9	61.3	62.5	52.7	59.1	0.3	0.2	1.3	0.1	-0.1	-0.8	1.3	1.6	0.7	0.7	0.4	0.2
10	22.8	20.6	18.5	22.4	20.7	23.5	68	65.7	69.6	72.3	60.2	67.7	0.4	-0.1	0.9	0.1	0.1	-0.6	1.2	1.4	1.2	1.1	0.8	0.6
11	29	27	22.5	29	25.8	30.2	74.5	72.9	75.4	80.3	66.4	74.1	0.5	0.5	1	0	0.3	0.1	2.1	2.5	1.8	2.1	1.2	1.1
12	35.5	31.9	29	34	32.6	37.3	78.5	75.9	80.1	86.3	71.1	78.3	1	1.1	1.1	1	1	1	2.4	3	2.4	2.8	2.3	1.4
13	41.9	36.6	35.1	40.5	36.7	42.3	81.5	80.7	86.1	90.9	74.7	83.9	1.2	1.1	1.2	1.1	1.3	0.9	4.1	4.7	3.7	3.9	3.1	2.4
14	47.8	41.3	39.2	46.5	43.6	48.3	84.3	84.2	87.2	94.3	77.5	86.3	1.9	1.9	1.8	2	2.2	1.2	5.2	6.3	4.4	5.2	4.3	3.6
15	53.9	47	44.3	50.1	48.4	54.4	86.9	88.1	91.5	99.4	81.3	90.3	3.3	2.3	2.3	2.4	2.5	2.3	7.1	8	6	6.7	5.8	5.2
16	57.7	49.7	46.9	54.9	54.9	57.1	90.1	90.8	95.7	103.3	84.4	95	3.5	3.6	2.8	3.5	3.1	3	9	9.7	7.6	8.5	7.4	6.2
17	59.6	53.2	51.6	58.2	56.8	62.9	91.5	95.7	97.3	107.6	85.4	96.6	4.6	4.5	3.4	4	3.6	3.6	10.4	11.6	8.9	9.6	9.3	8.1
18	65.3	57.4	55.7	61.5	60.3	66.9	93.1	96.6	97.9	108.3	89.7	97.8	6.2	5.3	4.1	5.2	5.1	4.8	12.6	13.4	11	12	10.8	9.7
19	67.9	62.2	58.3	64.8	64.2	71.2	95.5	98.7	101.2	112.9	89.8	101.5	7.5	6.4	4.6	6.3	6.2	6.2	14.2	16	12.4	14.2	13.2	11.2
20	73.1	65.2	63.2	69.9	68	75.2	93.8	95.7	103.1	113.1	90.8	100.9	9.8	8.2	6.4	7.7	6.8	7.7	16.8	17.7	14.6	15.4	13.9	13
21	76.7	67.3	67.5	71.9	69.7	76.9	95.8	97.3	103.2	114.9	94.8	102.6	11.3	8.4	7.7	8.9	8.9	9.3	18.9	20.1	16.1	18	15.9	14.7
22	79.6	71.5	70.9	76.5	74.2	84.1	95.7	97.1	101.9	114.2	91.5	101.9	13.2	10.7	9.1	10.4	10	11.3	21.3	22.5	18.6	19.5	18.1	16.8
23	84.3	74.9	74.5	79.4	77.6	84.8	95.6	101.5	103.9	116.5	92.2	105.1	16	12.2	10.5	12.9	11.5	12.7	24.1	24.3	20.6	21.8	20.2	18.4
24	87.4	80.5	80	83.8	80.6	88.5	99	101.1	106.3	114.7	94.9	104.9	18.2	14.7	11.8	14.7	13.4	14.6	25.8	27.4	22	24.7	21.2	20.2
Fig. S3d
Fig. S3e
	shNC				shSENP1-1				shSENP1-2
Time (min)	0	5	15	30	0	5	15	30	0	5	15	30
p-IkBa	0.124	1	0.331	1.034	0.224	1.155	0.171	0.86	0.107	0.953	0.21	0.826
	0.191	1	0.196	1.239	0.267	0.962	0.321	1.029	0.153	1.13	0.151	0.987
	0.232	1	0.249	0.953	0.165	1.073	0.213	1.299	0.26	1.179	0.264	1.192
p-JNK	0.147	1	2.831	2.42	0.268	1.167	2.946	2.406	0.183	0.987	2.645	1.47
	0.187	1	2.614	2.189	0.542	1.29	2.76	2.671	0.233	1.261	2.377	1.877
	0.174	1	2.201	2.081	0.208	1.097	2.49	1.97	0.142	0.868	2.056	1.643
Fig. S3f
Concentration	shNC+TNFα			shNC+TNFα+Nec-1s			shSENP1-1+TNFα			shSENP1-1TNFα+Nec-1s			shSENP1-2+TNFα			shSENP1-2+TNFα+Nec-1s
0	0	0	0	0	0	0	0	0	0	0	0	0	0	0	0	0	0	0
10	6.04	4.76	3.96	-3.06	4.81	4.04	22.42	25.58	19.82	9.05	7.08	4.73	26.93	33.15	27.98	9.96	7.46	-1.92
25	3.78	12.09	8.73	-3.23	-1.58	-1.98	26.24	33.2	32.52	4.07	5.86	3.39	30.89	36.93	39.02	1.2	2.91	8.27
50	1.69	2.1	1.87	-3.19	-2.56	-1.45	33.18	30.73	27.99	4.33	-0.18	-5.03	32.23	35.47	30.83	1.7	-1.22	-4.59
Fig. S3g
	shNC			shSenp1-1			shSenp1-2
Ctrl	-0.75	-0.59	1.34	2.05	-1.61	-0.43	0.26	-0.67	0.41
TNF	-1.92	-0.17	0.44	16.75	16.48	17.02	21.16	21.03	20.03
TNF+Nec-1s	-1.22	2.46	2.1	5.23	8.83	5.29	7.59	5.77	8.21

[truncated: 6 more sheets: Fig. S4, Fig. S5, Fig. S6, Fig. S7, Fig. S8, Fig. S9]
